# Supplementary material for: Anthracobunids from the Middle Eocene of India and Pakistan Are Stem Perissodactyls
Source: PLoS One. 2014 Oct 8;9(10):e109232. doi: 10.1371/journal.pone.0109232 (PMC4189980; doi:10.1371/journal.pone.0109232)
Supplement: Matrix Nexus S1 — Nex file. (NEX) [file pone.0109232.s015.nex]

#NEXUS

BEGIN TAXA;
	TITLE Taxa;
	DIMENSIONS NTAX=92;
	TAXLABELS
		Afrohyrax_championi Amblysomus_hottentotus Anthracobune_pinfoldi Anthracobune_wardi Antilohyrax_pectidens Arcanotherium_savagei Arsinoitherium_zitteli Barytherium_spp. Behemotops_katsuiei Bunohyrax_fajumensis Bunohyrax_major Cambaytherium_sp. Canis_spp. Chambius_kasserinensis Chrysochloris_asiatica Condylura_cristata Daouitherium_rebouli Dasypus_novemcinctus Didelphis_virginiana Dilambdogale_gheerbranti Dimaitherium_patnaiki Echinops_telfairi Elephantulus_intufi Equus_caballus Erinaceus_europaeus Eritherium_azzouzorum Gandheralophus_minor Geniohyus_diphycus Geniohyus_mirus Gujaratia_indica Gujaratia_pakistanensis Hallensia_spp. Hemicentetes_semispinosus Heptodon_spp. Herodotius_pattersoni Homogalax_protapirinus Hyrachyus_modestus Lemur_catta Loxodonta_africana Macroscelides_proboscideus Megalohyrax_eocaenus Megalohyrax_sp._nov. Meniscotherium_chamense Mesohippus_bairdi Metoldobotes_sp._nov. Microgale_talazaci Microhyrax_lavocati Moeritherium_spp. Montanalestes_keeblerorum Myorycteropus_africanus Namahyrax_corvus Namatherium_blackcrowense Nementchatherium_rathbuni Numidotherium_koholense Obergfellia_occidentalis Ocepeia_daouiensis Omanitherium_dhofarensis Orycteropus_afer Pachyhyrax_crassidentatus Paleoparadoxia_spp. Paschatherium_dolloi Petrodromus_tetradactylus Phenacodus_intermedius Phiomia_spp. Phosphatherium_escuilliei Potamogale_velox Procavia_capensis Prohyrax_hendeyi Prokennalestes_trofimovi Prorastomus_sirenoides Protenrec_tricuspis Protomoropus_gabuniai Protosiren_smithae Radinskya_yupingae Rhynchocyon_cirnei Saghatherium_antiquum Saghatherium_bowni Seggeurius_amourensis Selenohyrax_chatrathi Setifer_setosus Teilhardimys_reisi Tenrec_ecaudatus Thyrohyrax_domorictus Thyrohyrax_litholagus Thyrohyrax_meyeri Thyrohyrax_pygmaeus Titanohyrax_andrewsi Titanohyrax_angustidens Titanohyrax_sp._nov. Trichechus_manatus Tupaia_glis Widanelfarasia_bowni 
	;

END;


BEGIN CHARACTERS;
	TITLE  'anthracobunid_phylogenetics';
	DIMENSIONS  NCHAR=403;
	FORMAT DATATYPE = STANDARD GAP = - MISSING = ? SYMBOLS = "  0 1 2 3 4 5 6 7 8 9 A C G T E F B H J";
	CHARSTATELABELS 
		1 relative_size_of_central_and_adjacent_lower_incisors /  central_lower_incisor_is_markedly_smaller_than_adjacent_incisor '0/2' central_lower_incisor_is_approximately_equal_in_size_to_adjacent_incisor '2/4' central_lower_incisor_is_markedly_larger_than_adjacent_incisor, 2 i1_presence /  present absent, 3 accessory_cusps_on_central_lower_incisor /  unicuspid small_basal_accessory_cusp bicuspid tricuspid four_or_more_cusps small_serrations, 4 shape_of_central_lower_incisor_crown /  'lanceolate,_mesial_aspect_of_crown_has_a_straight_edge_and_distal_aspect_of_crown_is_curved' 'spatulate,_mesial_and_distal_aspects_of_crown_are_roughly_equal_in_height' 'peg-like' 'massive,_tusk-like' caniniform incorporated_into_elongate_toothcomb, 5 i2_presence /  present absent, 6 accessory_cusps_on_second_lower_incisor /  unicuspid small_basal_accessory_cusp bicuspid tricuspid four_or_more_cusps small_serrations, 7 morphology_of_second_lower_incisor_root /  approximately_round_in_cross_section 'suboval;_slightly_compressed_buccolingually' 'strongly_compressed_buccolingually_and_distinctly_oval_in_cross-section' strongly_compressed_mesiodistally, 8 shape_of_second_lower_incisor_crown /  'lanceolate,_mesial_aspect_of_crown_has_a_straight_edge_and_distal_aspect_of_crown_is_curved' 'spatulate;_mesial_and_distal_aspects_of_crown_are_roughly_equal_in_height' 'peg-like' 'massive,_tusk-like' caniniform incorporated_into_elongate_toothcomb incisor_crown_tapers_towards_occlusal_edge premolariform, 9 i3_presence /  present '0/2' absent, 10 accessory_cusps_on_third_lower_incisor /  unicuspid bicuspid three_or_more_cusps, 11 diastema_between_second_and_third_lower_incisor /  'diastema_small_or_absent;_second_and_third_lower_incisors_are_in_close_proximity' 'diastema_present_and_longer_than_the_mesiodistal_length_of_i3_(if_present)', 12 i4_presence /  present absent, 13 diastema_between_ultimate_lower_incisor_and_lower_canine /  diastema_is_absent_or_shorter_than_the_length_of_the_lower_canine '0/2' diastema_is_present_and_longer_than_the_length_of_the_lower_canine '2/4' diastema_is_present_and_at_least_two_times_longer_than_the_length_of_lower_canine, 14 lower_canine_presence /  present '0/2' absent, 15 lower_canine_root_number /  'one-rooted' 'two-rooted', 16 lower_canine_size /  lower_canine_area_is_distinctly_less_than_that_of_the_adjacent_premolar '0/2' lower_canine_area_is_subequal_to_that_of_the_adjacent_premolar '2/4' lower_canine_area_is_distinctly_greater_than_that_of_the_adjacent_premolar_, 17 diastema_between_canine_and_adjacent_premolar /  no_diastema_is_present '0/2' 'diastema_is_present,_but_its_mesiodistal_length_is_half_of,_or_equal_to,_the_mesiodistal_length_of_the_lower_canine' '2/4' diastema_is_present_and_is_much_longer_than_the_mesiodistal_length_of_the_lower_canine, 18 p1_presence /  present '0/2' absent, 19 p1_root_number /  'one-rooted' '0/2' 'two-rooted' '2/4' 'three-rooted' '4/6' 'four-rooted', 20 p1_paraconid /  absent '0/2' 'present,_small' '2/4' 'present,_large_and_distinct', 21 p1_metaconid /  absent_or_indistinct present_but_small_relative_to_protoconid, 22 p1_entoconid /  absent present_but_smaller_than_hypoconid, 23 p2_presence /  present '0/2' absent, 24 p2_root_number /  'one-rooted' '0/2' 'two-rooted' '2/4' 'three-rooted' '4/6' 'four-rooted', 25 p2_paraconid /  absent_or_very_small '0/2' 'present,_small' '2/4' 'present,_large_and_distinct', 26 p2_metaconid /  absent_or_indistinct '0/2' present_but_small_relative_to_protoconid '2/4' present_and_subequal_in_size_to_protoconid, 27 p2_hypoconid /  absent_or_very_small '0/2' 'present,_less_than_half_the_height_of_protoconid' '2/4' 'present,_greater_than_half_the_height_of_protoconid', 28 p2_entoconid /  absent '0/2' present_but_smaller_than_hypoconid '2/4' 'present_and_well-developed,_approximately_equal_in_size_to_hypoconid', 29 p3_paraconid /  absent '0/2' 'present,_small' '2/4' 'present,_large_and_distinct', 30 p3_metaconid /  absent_or_indistinct '0/2' present_but_small_relative_to_protoconid '2/4' present_and_subequal_in_size_to_protoconid, 31 p3_hypoconid /  absent '0/2' 'present,_less_than_half_the_height_of_protoconid' '2/4' 'present,_greater_than_half_the_height_of_protoconid', 32 p3_entoconid /  absent '0/2' present_but_smaller_than_hypoconid '2/4' 'present_and_well-developed,_approximately_equal_in_size_to_hypoconid', 33 p3_stylids /  no_stylids_present metastylid_present protostylid_present '0/2', 34 p3_root_number /  one two three four, 35 p4_paraconid /  absent '0/2' 'present,_small' '2/4' 'present,_large_and_distinct', 36 p4_metaconid /  absent_or_indistinct present_but_small_relative_to_protoconid present_and_subequal_in_size_to_protoconid, 37 p4_protolophid /  absent '0/2' incipient '2/4' complete, 38 p4_premetacristid /  absent_or_indistinct '0/2' 'present,_trenchant', 39 p4_entoconid /  absent '0/2' present_but_smaller_than_hypoconid '2/4' 'present_and_well-developed,_approximately_equal_in_size_to_hypoconid', 40 p4_hypoconid /  absent_or_very_small 'present,_less_than_half_the_height_of_protoconid' 'present,_greater_than_half_the_height_of_protoconid', 41 p4_hypolophid /  absent '0/2' incipient '2/4' complete, 42 position_of_metaconid_relative_to_protoconid_on_p4 /  metaconid_is_situated_transverse_to_protoconid '0/2' metaconid_is_situated_distal_to_protoconid, 43 position_of_hypoconid_on_p4 /  lingually_placed_on_talonid '0/2' centrally_placed_on_talonid '2/4' buccally_placed, 44 p4_cristid_obliqua /  present absent, 45 cristid_obliqua_terminus_on_p4 /  terminates_at_or_behind_apex_of_metaconid '0/2' terminates_between_metaconid_and_protoconid '2/4' terminates_behind_protoconid, 46 relative_width_of_talonid_basin_on_p4 /  talonid_is_narrower_than_the_trigonid '0/2' talonid_is_approximately_equal_in_width_to_the_trigonid '2/4' talonid_is_wider_than_the_trigonid, 47 metaconid_shape_on_p4 /  columnar not_columnar, 48 p4_root_number /  'one-rooted' 'two-rooted' 'three-rooted' 'four-rooted', 49 'fifth premolar (pX)' /  absent present, 50 length_of_p4_relative_to_m1 /  p4_longer_than_m1 '0/2' 'p4_90-100%_the_length_of_m1' '2/4' 'p4_80-89%_the_length_of_m1' '4/6' p4_less_than_80%_the_length_of_m1, 51 m1_area /  '0-50_mm2' '0/2' '51-100_mm2' '2/4' '101-150_mm2' '4/6' '151-200_mm2' '6/8' '200-250_mm2' '8/A' '251-300_mm2' 'A/G' 300_mm2_and_above, 52 'm1 area/m2 area' /  m1_area_is_greater_than_that_of_m2 '0/2' 'm1_area_is_<1.0_but_>.65_times_the_size_of_m2' '2/4' 'm1_area_is_<.65_times_the_size_of_m2', 53 m1_roots /  'one-rooted' '0/2' 'two-rooted' '2/4' three_or_more_roots, 54 'lower molar mesoconids/"protoconulids"' /  absent mesoconid_present_on_cristid_obliqua '"protoconulid"_present_between_proto-_and_hypolophids', 55 development_of_postmetacristids_on_lower_molars /  absent '0/2' trenchant_postmetacristids_present '2/4' distinct_metastylids_present, 56 'm1-2 trigonid height relative to that of the talonid' /  trigonid_elevated_well_above_talonid '0/2' trigonid_slightly_elevated_relative_to_talonid '2/4' trigonid_and_talonid_subequal_in_height, 57 'presence/absence of spurs in trigonid basins' /  absent '0/2' present, 58 'molar paraconid presence/paracristid length on m1-2' /  present_with_complete_paracristid '0/2' 'long_paracristid,_no_cuspidate_paraconid' '2/4' 'short_paracristid,_no_cuspidate_paraconid' '4/6' 'no_cuspidate_paraconid,_paracristid_very_short_or_absent', 59 morphology_of_lower_molar_paracristids /  continuous_and_unbroken 'discontinuous;_notched_at_base', 60 height_of_molar_metaconids_relative_to_protoconids /  lower_than_protoconids '0/2' at_same_level_as_protoconids '2/4' elevated_above_protoconids, 61 'm1-2 entoconid' /  'present_and_cuspidate_(or_incorporated_into_a_tall_hypolophid)' present_but_small_and_crestiform absent, 62 'm1-2 hypoconulid' /  present_and_cuspidate present_but_reduced_and_crestiform 'no_distinct_hypoconulid_but_postcingulid_is_centrally_"peaked"' absent, 63 'm1-2 hypoconid' /  present_and_cuspidate_or_incorporated_into_a_tall_lophid 'reduced,_crestiform,_or_absent', 64 relative_length_of_m1_talonid /  talonid_is_absent '0/2' talonid_is_shorter_than_the_trigonid '2/4' talonid_is_subequal_in_length_to_the_trigonid '4/6' talonid_is_longer_than_the_trigonid, 65 m1_postentoconulid /  absent '0/2' 'present,_not_connected_to_hypoconulid' '2/4' 'present,_connection_with_hypoconulid_forms_a_third_lophid', 66 lower_molar_buccal_cingulids /  absent '0/2' present_but_discontinuous '2/4' present_and_continuous, 67 'lower molar anterobuccal (pre)cingulids' /  absent_or_indistinct '0/2' present_and_distinct, 68 orientation_of_buccal_molar_walls /  'subvertical,_hypoconid_and_protoconid_peripheral' '0/2' 'crown_is_basally_inflated_buccally,_hypoconid_and_protoconid_are_centralized_relative_to_crown_base', 69 orientation_of_lingual_molar_walls /  'subvertical,_entoconid_and_metaconid_peripheral' '0/2' 'crown_is_basally_inflated_lingually,_entoconid_and_metaconid_centralized_relative_to_crown_base', 70 bilateral_posttrigonid_constriction_on_lower_molars /  absent '0/2' present, 71 depth_of_hypoflexids_on_m2 /  'shallow;_most_of_space_distal_to_postcristid_and_mesial_to_hypoconid_is_composed_of_talonid_basin_defined_labially_by_cristid_obliqua' '0/2' 'deep;_most_of_space_distal_to_postcristid_and_mesial_to_hypoconid_is_labially_open_for_occlusion_with_paracone', 72 cristid_obliqua_morphology_on_lower_molars /  ascends_trigonid does_not_ascend_trigonid cristid_obliqua_is_poorly_defined_or_absent, 73 'cristid obliqua orientation on m1-2' /  oriented_toward_apex_of_metaconid '0/2' terminates_between_metaconid_and_protoconid '2/4' oriented_toward_protoconid, 74 shape_of_buccal_wall_of_hypoconid /  'cristid_obliqua_meets_hypoconid_at_a_sharp_angle,_forming_a_distinct_"v"' '0/2' 'cristid_obliqua-hypocristid_junction_not_distinctly_"v"-shaped,_or_is_gently_rounded', 75 morphology_of_lower_molar_protocristids /  discontinuous_and_deeply_notched '0/2' 'complete_but_depressed;_protoconid_and_metaconid_stand_above_central_depression' '2/4' 'complete_and_horizontally_continuous,_forms_a_tall_protolophid', 76 'morphology of crest connecting hypoconid and entoconid (hypolophid)' /  'absent,_no_crests_connecting_entoconid_and_hypoconid' 'incipient,_crests_connecting_entoconid_and_hypoconid_are_present_but_poorly_developed_and_depressed' '1/3' 'present_and_complete,_tall_hypolophid_connects_entoconid_and_hypoconid' crest_courses_lingually_from_hypoconid_but_only_reaches_base_of_entoconid, 77 'morphology of crest connecting hypoconid and hypoconulid (or "peaked" postcingulid) on m1-2' /  present_and_trenchant '0/2' present_but_weak_or_indistinct '2/4' absent, 78 lower_molar_entocristids /  absent_or_indistinct '0/2' present_and_trenchant, 79 lower_molar_premetacristids /  absent_or_indistinct '0/2' present_and_trenchant, 80 protocristid_orientation_on_lower_molars /  'slightly_oblique,_metaconid_shifted_mesially' '0/2' approximately_perpendicular_to_long_axis_of_toothrow '2/4' 'slightly_oblique,_metaconid_shifted_distally' '4/6' 'strongly_oblique,_metaconid_shifted_far_distally', 81 shape_of_m3_hypoconulid_lobe /  absent '0/2' 'reduced,_unicuspid' '2/4' 'large_lobate_structure,_unicuspid' '4/6' 'large_lobate_structure,_two_or_more_cusps_present', 82 'size/presence of m3' /  area_of_m3_is_greater_than_that_of_m2 '0/2' area_of_m3_is_subequal_to_that_of_m2 '2/4' area_of_m3_is_less_than_that_of_m2 '4/6' m3_is_absent, 83 m3_roots /  'one-rooted' '0/2' 'two-rooted' '2/4' 'three- or four-rooted' '4/6' five_or_more_roots, 84 lower_fourth_molar /  present absent, 85 'presence/absence of tubulodentine' /  absent present, 86 'presence/absence and morphology of enamel on teeth' /  present_with_small_accessory_cuspules '0/2' present_and_crenulated '2/4' present_and_smooth '4/6' present_and_smooth_but_extremely_thin '6/8' absent, 87 interincisal_diastema /  'diastema very small or absent (upper incisors contact in midline, or upper central incisors separated by less space than the mesiodistal width of largest upper incisor)' 'diastema is present but narrow (about the width of largest upper incisor)' 'diastema is present and large (much wider than the width of largest upper incisor)', 88 I1_presence /  present absent, 89 relative_size_of_central_upper_incisors /  central_incisor_is_larger_than_adjacent_incisor central_incisor_is_approximately_equal_in_size_to_the_adjacent_incisor central_incisor_is_smaller_than_adjacent_incisor, 90 diastema_between_central_and_adjacent_incisors /  'no diastema, or diastema shorter than the mesiodistal length of the adjacent incisor' 'short diastema, subequal in length to the mesiodistal length of the adjacent incisor' 'long diastema, much longer than the mesiodistal length of the adjacent incisor', 91 I2_presence /  present absent, 92 I2_roots /  'single-rooted' '0/2' 'double-rooted', 93 I3_presence /  present '0/2' absent, 94 I3_roots /  'single-rooted' '0/2' 'two-rooted', 95 I4_presence /  present absent, 96 I5_presence /  present absent, 97 diastema_between_upper_canine_and_the_last_upper_incisor /  present_and_longer_than_the_mesiodistal_length_of_the_last_incisor absent_or_shorter_than_the_mesiodistal_length_of_the_last_upper_incisor, 98 upper_canine_presence /  present '0/2' absent, 99 upper_canine_root_number /  one two three, 100 size_of_upper_canine /  smaller_than_adjacent_premolar '0/2' similar_in_size_to_adjacent_premolar '2/4' much_larger_and_more_projecting_than_adjacent_premolar, 101 upper_canine_metacone /  absent 'present, but not well-differentiated and closely appressed to paracone', 102 upper_canine_parastyle /  absent present, 103 'supernumerary upper premolar (PX)' /  present absent, 104 P1_presence /  present '0/2' absent, 105 P1_root_number /  'one-rooted' 'two-rooted' 'three-rooted' four_or_more_roots, 106 P1_protocone /  absent_or_poorly_developed '0/2' small '2/4' 'large,_well-developed', 107 P1_metacone /  absent '0/2' 'present, but not well-differentiated and closely appressed to paracone' '2/4' 'present, distinct, and differentiated from paracone', 108 P1_hypocone /  absent '0/2' 'present, small', 109 P1_parastyle /  absent_ present, 110 P2_presence /  present absent, 111 P2_root_number /  'one-rooted' '0/2' 'two-rooted' '2/4' 'three-rooted' '4/6' four_or_more_roots, 112 P2_protocone /  absent_or_poorly_developed '0/2' small '2/4' 'large,_well-developed', 113 P2_metacone /  absent '0/2' 'present,_but_not_well-differentiated_and_closely_appressed_to_paracone' '2/4' 'present, but not well-differentiated and closely appressed to paracone', 114 P2_hypocone /  absent 'present, small' 'present, subequal in size to protocone', 115 P2_parastyle /  absent present, 116 P2_mesostyle /  absent present, 117 P3_protocone /  absent_or_highly_reduced '0/2' 'present, small' '2/4' 'present and well-developed', 118 P3_metacone /  absent_ '0/2' 'present, but not well-differentiated and closely appressed to paracone' '2/4' 'present, distinct, and differentiated from paracone', 119 P3_hypocone /  absent '0/2' 'present, small' '2/4' 'present, subequal in size to protocone', 120 P3_paraconule /  absent 'present, small' 'present, well-developed', 121 P3_metaconule /  absent 'present, small' 'present, well-developed', 122 P3_parastyle /  absent_or_very_small small 'large, distinct', 123 P3_mesostyle /  absent present, 124 P3_ectostyle /  absent '0/2' present, 125 P3_stylocone /  absent '0/2' present, 126 P3_root_number /  'one-rooted' 'two-rooted' 'three-rooted' four_or_more_roots, 127 placement_of_P3_distal_root /  aligned_with_buccal_roots_of_P4 placed_lingual_to_the_buccal_roots_of_P4, 128 P4_root_number /  'one-rooted' 'two-rooted' 'three-rooted' four_or_more_roots, 129 exposure_of_mesiolabial_root_of_P4 /  'alveolus encompasses mesiolabial root to the approximate point of enamel-root junction' mesiolabial_root_is_widely_exposed_on_its_anterior_face, 130 P4_protocone /  'present, at least half the size of the paracone' reduced_to_less_than_half_the_size_of_the_paracone very_small absent, 131 P4_metacone /  absent '0/2' 'present, but not well-differentiated and closely appressed to paracone' '2/4' 'present, distinct, and differentiated from paracone', 132 P4_hypocone /  absent_or_very_small '0/2' 'present, small' '2/4' 'present, subequal in size to protocone', 133 P4_parastyle /  absent '0/2' 'present, small' '2/4' 'present, large and distinct', 134 P4_paraconule /  absent present, 135 P4_metaconule /  absent '0/2' 'present, small' '2/4' 'present, large and distinct', 136 P4_ectostyle /  absent present, 137 P4_ectocrista /  absent 'crest present, does not connect with ectostyle' 'crest present, connects with ectostyle', 138 P4_mesostyle /  absent '0/2' 'present, small and poorly developed' '2/4' 'present, large and well-defined', 139 P4_stylocone /  absent present, 140 height_of_paracone_on_P4 /  projects_well_above_paracone_of_M1 paracone_on_P4_is_subequal_in_height_to_that_of_M1, 141 position_of_P4_protocone_with_respect_to_paracone /  protocone_shifted_mesial_to_paracone '0/2' chord_from_protocone_apex_to_paracone_apex_forms_approximately_a_right_angle_to_the_buccal_face_of_the_tooth '2/4' protocone_shifted_distal_to_paracone, 142 'hypocone-metacone connection on P4' /  hypocone_is_connected_to_metacone_by_a_high_distobuccally_trending_crest hypocone_and_metacone_are_separated_or_connected_by_a_low_distobuccally_trending_crest primary_connection_between_hypocone_and_metacone_is_a_mesiobuccally_trending_prehypocrista, 143 buccally_oriented_spurs_on_premolar_protocones /  absent '0/2' present, 144 'lingual spurs on M1-2 buccal cusps' /  absent present, 145 'mesial cingulum on M1-2' /  broken_or_absent '0/2' 'well-developed on mesial aspect of protocone, but is absent labially' '2/4' 'complete, well-defined across all or most of the mesial aspect of the tooth', 146 lingual_cingulum_around_base_of_protocone_on_M2 /  'no cingulum around protocone, no postcingulum on distal aspect of protocone' '0/2' 'no cingulum around protocone, postcingulum on distal aspect of protocone is present' '2/4' 'cingulum around protocone present but poorly developed, postcingulum on distal aspect of protocone is present' '4/6' 'continuous cingulum present connecting mesial cingulum, cingulum around protocone, and postcingulum on distal aspect of protocone', 147 'development of postprotocristae on M1-2' /  absent '0/2' present_but_very_weak '2/4' present_and_trenchant, 148 development_of_posthypocristae_on_M1 /  indistinct '0/2' trenchant, 149 'orientation of prehypocristae on M1-2' /  oriented_mesial_to_mesial_wall_of_metacone meets_mesial_wall_of_metacone metaloph_interrupted_by_median_furrow 'forms a complete or short metaloph, connecting with either the metaconule or metacone', 150 orientation_of_preprotocristae_on_M1 /  'continous with parastyle, preparacrista, or mesiolabial cingulum' '0/2' 'oriented mesial to mesial aspect of paracone, but not continuous with parastyle or mesiolabial cingulum' '2/4' meets_mesial_aspect_of_paracone '4/6' forms_a_weak_protoloph_that_is_interrupted_by_a_median_furrow '6/8' forms_a_complete_protoloph '8/A' preprotocrista_very_weak_or_absent, 151 M2_stylocone /  absent present, 152 'expression of buccal cingula on M1-2' /  very_broad_stylar_shelf '0/2' 'buccolingually extensive "shelf" on buccal aspect of tooth' '2/4' 'buccal cingulum well-developed and continuous' '4/6' buccal_cingulum_indistinct_or_absent, 153 'morphology of buccal cingulum around base of mesostyle on M1-2' /  continues_transversely_across_mesostyle '0/2' 'ascends mesostyle, forming a triangular cingular structure', 154 'buccal "ribs" on M1-2 ectoloph/centrocrista' /  absent present, 155 'shape of centrocrista on M1-2' /  no_development_of_an_ectoloph_or_elevated_centrocrista 'ectoloph or centrocrista present, approximately in line with long axis of toothrow' 'markedly to moderately "w"-shaped', 156 'upper molar protocone size on M1-2' /  'approximately equal in size to, or only slightly smaller than, paracone' absent_or_vestigial, 157 'convergence of buccal and lingual cusps on M1-2' /  buccal_and_lingual_cusps_are_widely_separated_on_tooth_crown_ '0/2' 'buccal and lingual cusps are moderately convergent, buccal cusps are slightly internalized' '2/4' buccal_and_lingual_cusps_are_strongly_convergent_and_internalized, 158 relative_hypocone_size_on_M1 /  hypocones_absent '0/2' 'hypocone present, smaller than protocone' '2/4' hypocone_of_approximately_equal_size_as_protocone, 159 'mesostyles on M1-2' /  absent present, 160 'metacone on M1-2' /  'present, distinct' 'present, vestigial' absent, 161 'M1-2 paraconules' /  'large, inflated' '0/2' present_and_distinct '2/4' small_and_poorly_developed '4/6' absent_or_indistinct, 162 'M1-2 postparaconule crista' /  absent present, 163 'M1-2 metaconules' /  'large, inflated' '0/2' present_and_distinct '2/4' small_and_poorly_developed '4/6' absent_or_indistinct, 164 'labial bulge of protocone on M1-2' /  absent '0/2' present, 165 'buccal cleft between paracone and metacone on M2 (ectoflexus)' /  absent '0/2' present, 166 shape_of_M2 /  maximum_mesiodistal_length_less_than_0.80_times_maximum_buccolingual_width '0/2' maximum_buccolingual_dimension_between_0.80_and_1.20_times_maximum_mesiodistal_length '2/4' maximum_buccolingual_dimension_greater_than_1.20, 167 'M1-2 parastyles' /  absent '0/2' 'present, small' '2/4' 'present, large and well-defined', 168 'morphology of M1-2 parastyles' /  'hook-like, curve around postmetacrista of adjacent tooth' '0/2' 'situated mesially but not hook-like' '2/4' weakly_buccally_oriented '4/6' strongly_buccally_oriented_and_buccally_concave, 169 'molar postmetacristae on M1-2' /  'present, directed buccally' 'present, well-developed and buccally concave' '1/3' 'present, weakly developed, not buccally concave' very_weak_or_absent, 170 size_of_M2_relative_to_M1 /  larger_than_M1 '0/2' approximately_same_size_as_M1 '2/4' smaller_than_M1, 171 size_of_M3_relative_to_M2 /  absent '0/2' smaller_than_M2 '2/4' subequal_to_M2 '4/6' larger_than_M2, 172 morphology_of_distal_aspect_of_M3 /  hypocone_present_and_posthypocrista_forms_a_low_distocrista 'hypocone_present_and_posthypocrista_meets_postmetacrista,_forming_a_high_distocrista_that_completely_encloses_talon' hypocone_present_and_posthypocrista_surrounds_buccal_and_distal_aspect_of_metacone_to_meet_mesostyle hypocone_present_but_no_posthypocrista hypocone_absent_or_crestiform '0/3', 173 metacone_on_M3 /  present_and_distinct 'present but small, reduced to a crest' absent, 174 interlocking_of_mesial_and_distal_walls_of_upper_molars /  absent '0/2' present_with_distinctly_concave_mesial_margins_of_upper_molars, 175 embrasure_pits_between_upper_molar_protocones /  absent_or_poorly_developed_ '0/2' present_, 176 clavicle /  present absent, 177 shape_of_scapular_glenoid_fossa /  oval '0/2' round, 178 shape_of_cranial_aspect_of_scapular_glenoid_fossa /  flattened moderate_ventral_expansion 'massive_"hook"', 179 morphology_of_scapular_coracoid_process /  'absent,_highly_reduced,_or_not_distinctly_differentiated_from_body_of_scapula' 'elongate,_medially_inflected_process', 180 metacromion /  present absent, 181 acromion_process /  'present,_well-developed' greatly_reduced_or_absent, 182 relative_size_of_supraspinous_fossa /  distinctly_wider_than_the_infraspinous_fossa fossae_approximately_equal distinctly_narrower_than_the_infraspinous_fossa, 183 shape_of_cranial_margin_of_scapula /  distinctly_arched_medially flat, 184 shape_of_spinous_process_on_axis /  'large,_sickle-shaped' 'small,_sickle-shaped' shape_of_a_typical_spinous_process, 185 'number of rib-bearing (thoracic) vertebrae' /  11 '0/2' 12 '2/4' 13 '4/6' 14 '6/8' 15 '8/A' 16 'A/G' 17 'G/E' 18 'E/B' 19 'B/J' 20, 186 'rib cross-section' /  flattened 'swollen_in_cross-section', 187 number_of_lumbar_vertebrae /  3 '0/2' 4 '2/4' 5 '4/6' 6 '6/8' 7 '8/A' 8 'A/G' 9 'G/E' 10, 188 orientation_of_spinous_processes_on_lumbar_vertebrae /  cranially_oriented dorsally_oriented oriented_caudally, 189 craniocaudal_orientation_of_lumbar_transverse_processes /  cranially_oriented '0/2' transversely_oriented '2/4' caudally_oriented, 190 dorsoventral_orientation_of_transverse_processes /  transversely_oriented '0/2' ventrally_oriented, 191 number_of_sacral_vertebrae /  2_or_less '0/2' 3 '2/4' 4 '4/6' 5 '6/8' 6 '8/A' 7 'A/G' 8_or_more, 192 number_of_vertebrae_contributing_to_the_sacroiliac_articulation /  first_sacral_alone '0/2' s1_and_s2 '2/4' 's1-s3' '4/6' 's1-s4', 193 fusion_of_spinous_processes_on_last_two_sacral_vertebrae /  absent '0/2' present, 194 projection_of_greater_tuberosity /  'below,_at,_or_just_above_level_of_proximal_humeral_articular_surface' projects_well_above_proximal_humeral_articular_surface, 195 deltoid_tuberosity /  laterally_flared 'well-defined_ridge', 196 medial_epicondyle_of_humerus /  shorter_than_trochlea_or_absent subequal_to_trochlea longer_than_trochlea, 197 position_of_lateral_humeral_epicondyle /  'directly_lateral_to,_or_just_proximal_to,_capitulum' far_proximal_to_capitulum, 198 placement_of_capitular_tail /  emerges_from_capitulum_near_distal_aspect_of_capitulum_or_near_its_midpoint emerges_from_capitulum_near_its_proximal_aspect capitular_tail_absent, 199 entepicondylar_foramen /  present '0/2' absent, 200 entepicondylar_foramen_position /  medial_strut_defining_foramen_is_confluent_with_trochlea medial_strut_placed_more_medial_so_that_lateral_aspect_of_foramen_is_medial_to_medial_trochlear_margin, 201 orientation_of_humeral_shaft_with_respect_to_the_long_axis_of_the_radioulnar_articulation /  humeral_shaft_oriented_approximately_perpendicular_to_the_long_axis_of_the_radioulnar_articulation humeral_shaft_offset_medially_with_respect_to_the_long_axis_of_the_radioulnar_articulation, 202 capitular_shape /  globular confluent_with_trochlea separated_from_trochlea_by_deep_incision, 203 relative_proximodistal_height_of_the_humeral_capitulum /  humeral_capitulum_is_less_than_1.5_times_taller_than_its_mediolateral_width '0/2' humeral_capitulum_is_between_1.51_and_2.0_times_its_mediolateral_width '2/4' humeral_capitulum_is_more_than_2_times_taller_than_its_mediolateral_width, 204 dorsoventral_depth_of_humeral_condyles /  ventral_face_of_trochlea_does_not_project_far_beyond_the_ventral_face_of_the_distal_humeral_shaft 'ventral_face_of_trochlea_bulges_beyond_ventral face of the distal humeral shaft,_well-defined_ridge_defines_medial_aspect_of_ventral_fossa', 205 morphology_of_olecranon_fossa /  'shallow;_dorsal_articular_surface_only_moderately_concave,_with_no_contribution_of_medial_and_lateral_epicondyles_to_fossa' 'medial_and_lateral_sides_of_fossa_are_well-defined_and_ventral_articular_surface_is_moderately_recessed' 'medial_and_lateral_sides_of_fossa_are_well-defined_and_demarcate_a_deep_fossa', 206 supracondylar_foramen /  absent '0/2' present, 207 accessory_elongate_bone_in_arm /  absent present, 208 orientation_of_olecranon_process /  vertical posteriorly_deflected medially_deflected, 209 ulnar_capitular_facet /  absent '0/2' present, 210 fusion_of_the_radius_and_ulna /  absent '0/2' present, 211 ulnar_styloid_process /  'ulnar_articulation_with_proximal_carpus_limited,_styloid_process_present_and_distinct' 'ulna_contributes_distinct_articular_surface_along_proximal_carpal_row,_no_styloid_process_evident' 'ulna_provides_extensive_articulation_with_proximal_carpal_row,_lateral_aspect_of_ulna_tapers_into_a_styloid_process', 212 'cross-sectional shape of ulnar shaft' /  transversely_compressed triangular subcircular deeply_excavated, 213 'orientation of distal ulnar-carpal articulation with respect to proximal humeral articulation' /  'semi-supinated' pronated, 214 'ulnar-lunar articulation' /  absent present, 215 os_centrale /  free fused_with_another_carpal_bone, 216 lateral_process_of_cuneiform /  'absent,_lateral_aspect_of_cuneiform_is_blunt_or_rounded_off' 'present,_lateral_aspect_of_cuneiform_tapers_into_a_bony_process', 217 'shape of cuneiform (mediolateral width measured along length of unciform facet, height measured along extensor face)' /  mediolaterally_wider_than_proximodistally_long approximately_as_wide_as_long proximodistally_longer_than_mediolaterally_wide, 218 'morphology of external cuneiform-unciform articulation' /  'external_aspect_of_cuneiform_articulates_with_a_"stop_facet"_on_the_unciform' no_stop_facet_present_on_unciform_, 219 'cuneiform-MCV articulation' /  present absent, 220 'unciform-MCIII articulation' /  present absent, 221 'lunar-unciform contact' /  present '0/2' thin_contact '2/4' absent, 222 shape_of_anterolateral_margin_of_unciform /  forms_a_strongly_upturned_crest weakly_upturned_crest forms_a_weak_ridge_or_slopes_distally, 223 morphology_of_dorsal_aspect_of_scaphoid /  'forms_a_discrete_"block"_visible_in_carpal_row' 'thins_to_a_narrow,_scarcely_visible_strip', 224 presence_of_trapezium /  present absent, 225 'morphology of scapho-radial articulation' /  proximal_scaphoid_articulation_is_concave proximal_scaphoid_articulation_is_flat_or_convex concavoconvex, 226 hinge_joint_between_distal_radius_and_proximal_scaphoid /  absent present, 227 pollex_presence /  present absent_or_vestigial, 228 epipubic_bones /  present absent, 229 cranial_extent_of_ilia /  ilia_extend_cranially_past_the_sacroiliac_articulation ilia_are_approximately_even_with_the_cranial_margin_of_the_sacrum, 230 anterior_inferior_iliac_spine /  absent present, 231 iliopectineal_tubercle /  absent_or_highly_reduced present, 232 shape_of_iliac_alae /  narrow wide_and_flaring_and_aligned_obliquely_with_respect_to_the_mediolateral_plane, 233 size_of_obturator_foramen /  'as_large,_or_larger_than,_acetabulum' '0/2' smaller_than_acetabulum_or_absent, 234 accessory_foramen_cranial_to_obturator_foramen /  absent '0/2' present, 235 pubic_symphysis /  'present,_craniocaudally_extensive' '0/2' 'present,_restricted' '2/4' 'absent,_but_pubes_have_midline_contact' '4/6' 'absent,_pubes_are_widely_separate', 236 'pelvic shape (or pubis orientation)' /  oriented_transversely '0/2' '''V''-shaped' '2/4' pubes_are_oriented_directly_forward, 237 superior_pubic_ramus_orientation /  roughly_in_line_with_the_anterior_plane_of_the_ilium meets_ilium_at_a_sharp_angle, 238 orientation_of_inferior_ischiopubic_rami /  oriented_cranially_so_that_caudal_aspect_of_ventral_pelvis_is_distinctly_concave oriented_transversely_so_that_caudal_aspect_of_ventral_pelvis_is_flat_or_convex, 239 projection_of_greater_trochanter_of_femur /  'sits_at_level,_or_projects_above,_femoral_head' sits_below_femoral_head, 240 morphology_of_fovea_capitis /  discrete_fovea '0/2' ventrally_open_and_grooved '2/4' absent_or_not_excavated, 241 shape_of_lesser_trochanter /  bulbous_tuberosity elongated_flange reduced_to_a_low_rugosity, 242 intertrochanteric_crest /  distinct_intertrochanteric_crest_present indistinct_or_absent, 243 femoral_neck /  no_constriction_lateral_to_femoral_head_forming_distinct_femoral_neck constriction_lateral_to_femoral_head_forming_a_narrow_femoral_neck, 244 gluteal_tuberosity /  absent 'present,_bulbous_tuberosity' 'present,_flange-like' 'present,_low_rugosity', 245 position_of_gluteal_tuberosity /  'at,_or_closer_to,_midshaft' just_distal_to_lesser_trochanter, 246 femoral_condyle_shape /  symmetrical asymmetric, 247 shape_of_patellar_groove_on_femur /  approximately_square_or_proximally_restricted_when_viewed_ventrally 'relatively_elongate;_proximodistally_longer_than_mediolaterally_wide_when_viewed_ventrally', 248 bulbous_falciform_process_of_the_tibia /  absent present, 249 proximal_tibiofibular_fusion /  absent present, 250 distal_tibiofibular_fusion /  absent '0/2' present, 251 '"beaked" distal tibial articulation with astragalus' /  absent present, 252 accessory_tubercles_on_proximal_fibula /  'absent,_proximal_fibular_shaft_smooth' present, 253 size_and_shape_of_medial_malleolus_of_tibia /  'large,_with_articular_facet_for_astragalus_oriented_at_least_partially_anteriorly' 'large,_with_articular_facet_oriented_medially' 'small,_plate-like,_or_absent', 254 'astragalar-cuboid contact' /  absent_or_negligible present, 255 lateral_trochlear_asymmetry /  absent present, 256 morphology_of_junction_between_lateral_rim_of_astragalar_trochlea_and_fibular_facet /  'meet_at_sharp_angle,_forming_a_"pulley-like"_articulation' 'meet_at_small_angle,_fibular_facet_flares_laterally', 257 relative_size_of_ectal_and_sustentacular_facets /  ectal_facet_distinctly_larger_than_sustentacular_facet '0/2' ectal_facet_equal_in_size_to_the_sustentacular_facet '2/4' ectal_facet_distinctly_smaller_than_the_sustentacular_facet, 258 position_of_sustentacular_facet_on_astragalus /  'joins,_or_is_oriented_toward,_medial_side_of_astragalar_head' 'joins,_or_is_oriented_toward,_lateral_side_of_astragalar_head' isolated_on_plantar_surface_of_astragalar_neck, 259 proximal_path_of_sustentacular_facet /  does_not_ascend_medial_tubercle_buttressing_groove_for_flexor_fibularis ascends_medial_tubercle_buttressing_groove_for_flexor_fibularis, 260 superposition_of_the_astragalus_relative_to_the_calcaneus /  astragalus_completely_superposed_over_calcaneus astragalus_partially_superposed_over_calcaneus_or_placed_medial_to_it, 261 cotylar_fossa /  absent_or_poorly_developed enclosed_distally_but_not_plantarly enclosed_distally_and_plantarly, 262 astragalar_tuberculum_mediale /  absent present, 263 astragalar_foramen /  absent present, 264 'entocuneiform-navicular buttressing' /  'present;_process_of_entocuneiform_extends_under_plantar_aspect_of_navicular_and_shields_a_significant_aspect_of_the_bone_from_plantar_view' absent_or_only_a_slight_entocuneiform_contribution_to_the_navicular_floor, 265 navicular_facet_of_astragalus /  convex flattened concavoconvex, 266 'morphology of astragalar neck-body interface' /  '"offset"_(sensu_Pickford_et_al.,_1997)' 'not_"offset"', 267 distal_process_of_navicular /  absent present, 268 peroneal_tubercle /  absent '0/2' 'small,_does_not_extend_far_distally' '2/4' 'present_and_elongated,_extending_distally', 269 shape_of_cuboid_facet_on_calcaneum /  roughly_circular_or_rounded_diamond transversely_oriented_oval vertically_oriented_oval transversely_oriented_arc, 270 naviculocalcaneal_facet /  absent present, 271 size_of_calcaneal_plantar_tubercle /  weak_to_absent 'large,_protrudes_far_plantad_to_plantar_aspect_of_cuboid_facet', 272 'calcaneal-fibular facet' /  present absent_or_negligible, 273 hallux /  present absent, 274 pedal_digit_V_presence /  present absent_or_reduced_to_a_functionless_nub, 275 morphology_of_mandibular_angle /  'angular_process_sharp,_medially_inflected' 'angular_process_present_sharp,_in_line_with_horizontal_ramus_or_splayed_laterally' 'present,_rounded' 'absent,_gonial_angle_is_completely_rounded_off', 276 distal_terminus_of_mandibular_symphysis /  'extends_to_mesial_aspect,_or_along_the_length,_of_m1' '0/2' 'extends_to_mesial_aspect,_or_along_the_length,_of_p4' '2/4' 'extends_to_mesial_aspect,_or_along_the_length,_of_p3' '4/6' 'extends_to_mesial_aspect,_or_along_the_length,_of_p2' '6/8' 'extends_to_mesial_aspect,_or_along_the_length,_of_p1' '9/A' 'extends_to_mesial_aspect,_or_along_the_length,_of_lower_canine' 'A/G' extends_only_past_last_incisors, 277 mediolateral_constriction_of_mandibular_symphyseal_region /  'not_constricted,_or_only_slight_constriction_present' anterior_part_of_the_mandible_very_constricted, 278 shape_of_ventrorostral_border_of_horizontal_mandibular_ramus /  straight_or_only_slightly_concave 'moderately_concave,_sharply_downturned_anteriorly', 279 rapid_deepening_of_the_mandible_below_anterior_premolars /  'absent,_anterior_aspect_of_mandible_straight' '0/2' 'present,_anterior_aspect_of_mandible_concave', 280 internal_mandibular_fenestra /  absent 'present,_small' 'present,_massive,_forming_a_mandibular_"fossa"', 281 pneumatization_of_mandible /  absent 'present,_horizontal_ramus_of_mandible_pneumatized' 'present,_horizontal_and_ascending_rami_are_pneumatized', 282 relative_depth_of_horizontal_mandibular_ramus_below_m2 /  '<_or_equal_to_2_times_the_width_of_the_m2_trigonid' '0/2' '>_2_but_<_4_times_the_width_of_the_m2_trigonid' '2/4' '>_4_but_<_6_times_the_width_of_the_m2_trigonid' '4/6' '>_6_times_the_width_of_the_m2_trigonid', 283 coronoid_canal /  absent '0/2' present, 284 'exposure of the dental capsule (Domning (1994) character 127)' /  unexposed '0/2' exposed_along_medial_side_of_ascending_ramus, 285 Meckelian_sulcus /  present absent, 286 height_of_coronoid_process_relative_to_condyle /  'at_level_of,_or_only_just_above,_condyle' '0/2' projects_slightly_above_condyle '2/4' projects_high_above_condyle, 287 orientation_of_ascending_ramus_with_respect_to_occlusal_plane /  posteriorly_inclined '0/2' vertical '2/4' anteriorly_inclined, 288 'origin of ascending ramus of mandible (in adults)' /  well_posterior_to_m3 '0/2' at_distal_aspect_of_m3 '2/4' anterior_to_m3 '4/6' obscures_m2_laterally, 289 height_of_mandibular_condyle /  condyle_is_positioned_at_approximately_the_occlusal_plane_of_the_molar_cusps_ condyle_is_positioned_well_above_the_plane_of_the_molars, 290 mandibular_condyle_shape /  'ball-shaped' 'plate-like_and_not_transversely_elongate' transversely_elongate 'transversely_elongate,_thinning_markedly_medially', 291 endocoronoid_crest /  absent '0/2' present, 292 excavation_of_lateral_pterygoid_insertion_on_mandibular_condyle /  'flat;_no_excavation_of_insertion_site' '0/2' deep_pit_present, 293 'papillary cartilage (Asher, 2001, character 17)' /  present '0/2' reduced, 294 'vomeronasal organ blood vessels (Asher, 2001, character 18)' /  prominent scattered, 295 'oral opening of nasopalatine duct (Asher, 2001, character 12)' /  'nasopalatine_duct_is_paired,_and_opens_into_mouth_on_either_side_of_the_palatine_papilla' 'nasopalatine_duct_opens_into_the_oral_region_via_a_single,_unpaired_channel', 296 'connection of nasopalatine duct and paraseptal cartilages (Asher, 2001, character 14)' /  nasopalatine_duct_cartilage_appears_adjacent_to_the_nasopalatine_duct_with_no_connection_to_the_paraseptal_cartilage nasopalatine_duct_cartilage_connects_to_the_paraseptal_cartilage_posterior_to_the_nasopalatine_duct, 297 'paraseptal cartilage and anterior vomeronasal organ ("outer bar") (Asher, 2001, character 11)' /  strut_of_paraseptal_cartilage_consistently_encloses_the_vomeronasal_organ_anterolaterally '0/2' paraseptal_cartilage_is_laterally_open_along_its_anterior_half, 298 'nasopalatine duct cartilage (Asher, 2001, character 13)' /  reduced present, 299 'nasolacrimal duct covering (Asher, 2001, character 16)' /  laterally_open laterally_shielded, 300 'shape of nasal septum (Asher, 2001, character 19)' /  parallel oval, 301 configuration_of_incisive_foramina /  paired single_confluent_foramen, 302 shape_of_incisive_foramina /  rostrocaudally_elongate subcircular thin_fissures, 303 constriction_of_palate_anterior_to_premolars /  absent present, 304 precanine_fossa /  absent '0/2' present, 305 common_recess_for_sphenopalatine_and_dorsal_palatine_foramina /  sphenopalatine_and_dorsal_palatine_canals_share_a_common_recess_proximally_along_their_respective_paths_ distinct_sphenopalatine_and_dorsal_palatine_foramina_, 306 configuration_of_postpalatine_region /  postpalatine_spine_present no_postpalatine_spine_or_rostral_incision_between_palatines rostral_incision_between_palatines, 307 postpalatine_torus /  present '0/2' absent_or_very_weak, 308 'rostral extension of palatal margin midline, relative to toothrow' /  'at_point_of_M3,_or_mesial_to_M3' '0/2' 'at_distal_margin_of,_or_just_behind,_M3' '2/4' far_behind_M3, 309 'lacrimal foramen presence/position' /  absent 'present,_broadly_open_on_side_of_rostrum' 'present,_buttressed_rostrally_by_orbital_wing_of_the_maxilla,_but_does_not_open_posteriorly_into_the_orbit' 'present,_opens_posteriorly_into_the_orbit', 310 lacrimal_tubercle /  absent '0/2' present, 311 'lacrimal-palatine contact' /  present absent, 312 infraorbital_fossa /  absent present, 313 length_of_infraorbital_canal /  longer_than_the_maximum_mesiodistal_breadth_of_an_upper_molar '0/2' canal_is_similar_in_size_or_shorter_than_upper_molar, 314 position_of_anterior_opening_of_infraorbital_canal /  above_P2 '0/2' above_P3 '2/4' above_P4 '4/6' above_M1 '6/8' above_M2_or_M3, 315 morphology_of_anterior_opening_of_infraorbital_canal /  mesial_aspect_of_canal_rostral_to_foramen_is_deeply_excavated_into_rostrum '0/2' mesial_aspect_of_canal_does_not_excavate_rostrum, 316 bones_contributing_to_anterior_wall_of_orbit /  primarily_maxilla maxilla_and_jugal_provide_approximately_equal_contributions 'primarily_jugal,_which_closely_approximates,_or_touches,_lacrimal', 317 bulging_of_premaxillary_symphysis /  premaxilla_flat_or_only_mildly_convex premaxilla_bulges_and_is_markedly_convex_rostrocaudally_and_mediolaterally, 318 shape_of_dorsocaudal_aspect_of_premaxilla /  'forms_a_vertical,_near-vertical,_or_rostrodorsally_inclined_articulation_with_the_maxilla' tapers_caudally_to_form_a_thin_maxillary_or_frontal_process, 319 posterior_extent_of_rostral_premaxillary_exposure /  above_upper_incisors above_upper_canine far_posterior_to_upper_canine, 320 nasomaxillary_fossa /  absent present, 321 position_of_anterior_aspect_of_orbit /  anterior_to_premolars '0/2' over_premolars '2/4' over_molars '4/6' caudal_to_molars, 322 flaring_of_orbital_margin /  inferior_orbital_margin_does_not_flare orbital_margin_flares_but_does_not_meet_toothrow orbital_margin_flares_and_approaches_toothrow, 323 'premaxilla-frontal contact' /  absent '0/2' present, 324 'maxilla-frontal contact (Asher, 1999, character 31)' /  little_or_no_contact_between_frontal_and_maxilla_on_the_rostrum broad_contact_between_frontal_and_maxilla_on_the_rostrum, 325 shape_of_nasals /  narrow_posteriorly straight_throughout_length widen_posteriorly, 326 extent_of_rostral_nasal_projection_relative_to_premaxilla /  nasals_project_well_past_premaxilla nasals_and_premaxilla_approximately_confluent nasals_retracted, 327 'shape of dorsal aspect of nasal aperture, when viewed dorsally' /  nasals_project_anteriorly_beyond_the_most_caudal_border_of_the_nasal_aperture '0/2' 'flat,_rounded,_or_gradually_concave' '2/4' deep_indentation_extending_into_suture_between_nasals, 328 texture_of_frontal_bone /  smooth pitted_and_rugose, 329 'palatine-frontal contact' /  absent '0/2' present, 330 palatine_contribution_to_orbital_mosaic /  restricted 'extensive,_major_bone_in_orbital_mosaic', 331 palatal_fenestration /  absent 'present,_single_fenestra' 'present,_multiple_fenestra', 332 foramen_rotundum /  foramen_rotundum_separate_from_sphenorbital_fissure '0/2' foramen_rotundum_confluent_with_sphenorbital_fissure, 333 'optic foramen size (Asher, 1999, character 18; N86:30)' /  'optic_foramen_is_similar_in_size,_or_only_slightly_smaller_than,_the_sphenorbital_fissure' optic_foramen_is_much_smaller_than_the_sphenorbital_fissure optic_foramen_is_absent, 334 sinus_canal /  absent 'present,_enters_the_orbitotemporal_region_via_a_distinct_foramen_anterior,_or_just_lateral_to,_the_sphenorbital_fissure_and_posterior_to_the_ethmoid_foramen' 'present,_confluent_with_ethmoidal_foramina' 'present,_confluent_with_the_sphenorbital_fissure', 335 'disposition of orbitotemporal foramina, excluding ethmoid foramen' /  posteriorly_crowded widely_exposed_laterally, 336 crista_orbitotemporalis /  absent '0/2' 'present,_short' '2/4' 'present,_rostrally_extensive', 337 suboptic_foramen /  absent_ present, 338 'frontal-alisphenoid contact' /  absent '0/2' 'present,_thin_contact' '2/4' 'present,_extensive_contact', 339 alisphenoid_canal /  present '0/2' absent, 340 position_of_foramen_ovale /  enclosed_in_bone '0/2' forms_a_notch_or_incisure, 341 ectopterygoid_shape /  single_pair_of_inferiorly_projecting_laminae pair_of_laminae_present_on_each_side_of_the_choana 'massive,_ventrally_projecting_tuberosities', 342 crista_galli /  present absent, 343 position_of_ethmoidal_foramen /  opens_well_anterior_to_the_sphenorbital_fissure opens_within_the_superior_part_of_the_sphenorbital_fissure opens_just_above_optic_foramen no_ethmoidal_foramen, 344 orbital_processes /  no_orbital_processes_present '0/2' dorsal_postorbital_process_or_apophysis_present '2/4' dorsal_and_ventral_postorbital_processes_present '4/6' complete_postorbital_bar_present, 345 sagittal_crest /  absent '0/2' restricted_to_back_of_cranium '2/4' continues_across_top_of_skull, 346 zygomatic_arch /  present absent, 347 most_posterior_point_of_jugal_process_relative_to_maxillary_toothrow /  posterior_to_M3 '0/2' lateral_to_M3 '2/4' lateral_to_M2 '4/6' lateral_to_M1 '6/8' 'lateral,_or_rostral_to,_P4', 348 flaring_of_zygomatic_arch /  'zygomatic_arch_oriented_rostrocaudally,_no_lateral_flare' '0/2' 'caudal_aspect_of_zygomatic_arch_flares_markedly_laterally,_arch_trends_medially_to_meet_maxilla', 349 robusticity_of_midpoint_along_zygomatic_arch /  'slender;_shallower_than,_or_approximately_as_dorsoventrally_deep_as,_the_mesiodistal_length_of_M2' 'deep;_dorsoventrally_deeper_than_the_maximum_mesiodistal_width_of_M2', 350 squamosal_component_in_zygomatic_arch /  squamosal_very_thin_or_contributes_little_or_no_bone_to_zygomatic_arch 'squamosal_contributes_a_significant_component_to_zygomatic_arch,_meets_jugal_in_a_horizontal_suture' 'squamosal_massive,_approaches_orbit', 351 'caudal extension of jugal/contribution to glenoid fossa' /  jugal_does_not_extend_to_the_glenoid_fossa '0/2' jugal_extends_to_the_glenoid_fossa_but_does_not_contribute_to_the_articular_surface '2/4' jugal_contributes_to_articular_surface, 352 'extensive pneumatization of cerebral aspect of squamosal (Shoshani, 1996, character 5)' /  absent present, 353 squamosal_sinus_canals /  absent 'distinct_canal_present_on_squamosal-parietal_suture', 354 postglenoid_process /  absent_or_very_small 'present,_small_lip_or_lump_of_pneumatized_bone' 'present,_dorsoventrally_tall_process' 'present,_recurved', 355 postglenoid_foramen /  present absent, 356 tympanic_process_of_basisphenoid /  absent_or_insubstantial 'present,_contributes_to_the_anterior_and/or_medial_floor_of_the_auditory_bulla', 357 basioccipital_keel /  absent '0/2' 'present,_poorly_developed' '2/4' 'present,_very_distinct', 358 basisphenoid_pit /  basisphenoid_is_flat_at_the_dorsal_and_posterior_margin_of_the_nasopharynx marked_concavity_in_basisphenoid_at_the_dorsal_and_posterior_margin_of_the_nasopharynx, 359 'petrosal-basioccipital contact' /  no_contact_between_petrosal_and_basioccipital 'petrosal_contacts,_or_is_fused_to,_the_basioccipital', 360 morphology_of_tympanic_roof /  piriform_fenestra_partially_or_completely_closed_by_outgrowths_from_the_alisphenoid_or_squamosal '0/2' piriform_fenestra_present, 361 epitympanic_recess /  'epitympanic_recess_is_continuous_with,_or_slightly_recessed_from,_the_rest_of_the_middle_ear' epitympanic_recess_greatly_expanded, 362 perilymphatic_foramen /  'divided,_true_fenestra_rotundum_present' undivided, 363 prootic_canal /  present absent, 364 position_of_tympanic_aperture_for_the_facial_nerve /  situated_well_in_advance_of_fenestra_vestibuli 'situated_at_point_of,_or_posterior_to,_fenestra_vestibuli', 365 'ectotympanic position/morphology' /  aphaneric semiphaneric 'phaneric_but_unexpanded,_no_contribution_to_bulla' 'tubular_and_at_least_semiphaneric,_expands_to_enclose_lateral_aspect_of_bulla', 366 alisphenoid_contribution_to_the_auditory_bulla /  absent present, 367 entotympanic /  absent present_but_provides_insignificant_contribution_to_tympanic_bulla 'present,_provides_substantial_contribution_to_auditory_bulla', 368 subarcuate_fossa /  'present,_deeply_excavated' 'present,_weakly_excavated' absent, 369 caudal_tympanic_process_of_the_petrosal /  absent_or_covers_only_the_fenestra_cochleae_ventrally 'large,_shields_the_fenestra_cochleae_and_the_entrance_of_the_internal_carotid_as_it_enters_the_middle_ear,_contributing_to_the_posterior_wall_of_the_ossified_auditory_bulla', 370 rostral_tympanic_process_of_the_petrosal /  'present,_extends_up_to_the_ventral_apex_of_the_promontory,_contributes_to_the_entrance_for_the_internal_carotid_artery,_and/or_articulates_with_the_basisphenoid' '0/2' petrosal_exhibits_a_medial_process_that_either_does_not_extend_to_the_apex_of_the_promontory_or_is_absent_altogether, 371 arterial_canals /  absent arterial_canals_present, 372 mastoid_foramen /  absent '0/2' present, 373 mastoid_exposure /  'mastoid_clearly_exposed_on_basicranium_between_squamosal_and_occipital,_best_exposed_on_the_posterior_aspect_of_the_skull,_posterior_to_the_nuchal_crest' 'mastoid_clearly_exposed_on_basicranium_between_squamosal_and_occipital,_anterior_to_nuchal_muscle_scars_and_broadest_when_viewed_laterally_' mastoid_clearly_exposed_but_not_delimited_anteriorly_or_posteriorly_by_nuchal_muscle_scars 'occipital_and_squamosal_contact_along_ventrolateral_base_of_cranium,_obscuring_mastoid_from_view', 374 approximation_of_posttympanic_and_postglenoid_processes /  widely_separated closely_approximate_each_other_ventral_to_the_external_auditory_meatus processes_are_confluent_beneath_the_external_auditory_meatus closely_approximate_each_other_dorsal_to_the_external_auditory_meatus, 375 bones_enclosing_the_foramen_magnum /  supraoccipital_and_exoccipital exoccipital_alone, 376 hypoglossal_foramen /  absent present 'present,_greatly_enlarged', 377 paroccipital_processes /  very_small_or_absent 'well-developed', 378 morphology_of_nuchal_process /  blunt_rugosity_or_absent bifurcate 'shelf-like', 379 pneumatization_of_cranial_vault /  unpneumatized pneumatized, 380 'posterior stapedial ramus (Asher, 2001, character 1)' /  'present,_arises_from_proximal_stapedial_medial_to_stapes_and_runs_posterolaterally_into_stapes_fossa' reduced_or_absent, 381 'superior stapedial ramus (Asher, 2001, character 2)' /  'proximal_stapedial_bifurcates_into_superior_and_inferior_rami_after_passing_through_obturator_foramen_of_stapes;_superior_ramus_course_in_sinus_canal_within_braincase_along_the_surface_of_the_lateral_cranial_wall' 'superior_stapedial_ramus_small_or_absent;_supply_of_cranial_structures_such_as_eyes_and_meninges_taken_over_by_other_arterial_sources', 382 'inferior stapedial ramus (Asher, 2001, character 3)' /  present reduced_or_absent, 383 inferior_stapedial_foramen /  no_distinct_arterial_foramina_for_the_inferior_stapedial_ramus_as_it_leaves_middle_ear '0/2' foramen_for_inferior_stapedial_ramus_formed_by_alisphenoid_contribution_to_anterior_wall_of_middle_ear, 384 'origin of ophthalmic artery (Asher, 2001, character 4)' /  arises_from_internal_carotid originates_from_superior_stapedial_ramus 'originates_from_inferior_stapedial-supplied_ramus_infraorbitalis' originates_from_external_carotid, 385 'origin of ramus mandibularis (Asher, 2001, character 5)' /  provided_by_inferior_stapedial_ramus originates_from_external_carotid_artery, 386 'internal carotid location relative to anterior cochlea (Asher, 2001, character 6)' /  medial_to_anterior_pole_of_pars_cochlearis lateral_to_anterior_pole_of_pars_cochlearis, 387 'proximal course of ramus infraorbitalis (Asher, 2001, character 8)' /  extracranial 'travels_within_cavum_epiptericum,_ventral_to_the_trigeminal_nerve_bundles', 388 'course of proximal external carotid (Asher, 2001, character 9)' /  medial_to_thyropharyngeus lateral_to_thyropharyngeus, 389 pachyostosis /  absent present, 390 scrotum /  present absent, 391 testicular_descent /  testes_situated_just_caudal_to_the_kidneys testes_migrate_to_near_the_bladder testes_migrate_to_or_just_through_the_ventral_abdominal_wall testes_pass_into_a_cremasteric_sac 'testes_descend_into_non-pendulous_scrotum' testes_descend_into_pendulous_scrotum, 392 gross_form_of_chorioallantoic_placenta /  diffuse zonary cotyledonary discoid double_discoid, 393 interhemal_barrier /  epitheliochorial endotheliochorial hemochorial, 394 type_of_trophoblast_in_barrier /  cytotrophoblast syncytiotrophoblast '0/2', 395 hemophagous_regions /  present absent, 396 areolae /  present absent, 397 differentiation_of_endometrial_stroma /  decidual_cells_atypical_or_absent decidual_cells_present, 398 'implantation (first attachment)' /  central mesometrial antimesometrial lateral, 399 amniogenesis /  folding cavitation, 400 allantoic_vesicle_chambers /  one four two absent, 401 urogenital_opening /  cloaca separate, 402 type_of_uterus /  duplex bicornuate simplex, 403 newborn /  'eyes_open_at_birth_(precocial)' 'eyes_closed_at_birth_(altricial)' ; 
	MATRIX
	Afrohyrax_championi         0031032?1??1?10000520006244424441322404240400413046240240404020602200000024340043061?420020?10110020?010324210644111442??110030300424??004012100020?0204?0202210?06202443040000??????????????????????????????????2???????????????????????????????????????2??0010-000210?11102101113G000112201000132???????????00?12432?0002??001400????0??00????0?001??420001?40?2100012????30???????0?1110?????????0??????????????
	Amblysomus_hottentotus      000401240001000202----020220222001410001000000110100200000102312000000212-0---02-6-104000000001110000012-----000000020000100220201004??000112-00002--410---0400260602022-40-202000000112B002??4220121001000000110012001011-042010101100021640-0201010101120120002110010000042100001A00000000100-0000????????010000242010242?01004001022020022002022001100060002013010010101?3010101203?1000???2?????010321111300011
	Anthracobune_pinfoldi       ?0??0???0?01000400000002?????????1024????0????110?G???04050?0006?22000201021400260?1?3????000?11?004??10100000?200?042012?00?2020020?120000??-0046003A05-0200400000022224043?00??2??????????????????????????????00?0???????????????????????????????????????????????????????????????60000020014420200??????????00????????032?????2??????0???????????????2202?01?0?2?0?0?2?????0???????????20????????????????????????
	Anthracobune_wardi          ?0??0???0?01000410210002412043210?0211110030211?0163?00404010006022000202021412260?1?3???????????????????????0?31000420221000?0?0020?12000014-0043003A05-01004000000120-3053000???????????????????????????????????????????????????????????????????????????????????????????????????26?0000200143112?0????????????????????????????40?????0???????????????4?02011???1?????????????????????????????????????????????????
	Antilohyrax_pectidens       404104210201001000241004444244440342404241400413024240040404020604210000024340052061?4200?0???11?020101032421064411144200210030300424000040141002502120520204310406202462040000?0101121??????????110022-122120?0021?1011201022010111000??00011021102000112100010-00021012110210111380000002010021300???????????0????30?0022101104001?000????????????1??62000004012??????????????????30?1110?????????0??????????????
	Arcanotherium_savagei       ?0500???2??1-2---2----00022?04220?0240212040401?06G3?00204020106022000012043400220?101?????????????????????????????????????????????????????????0462?3806-0000400606002??446??0?????????????????????????????????12011000???????????????????????????????????????????????????????????????????2????????????????????????????????????????????????????????????????????????????????????????????????????????????????????????
	Arsinoitherium_zitteli      2001001100010002000?0002?0402040012220424240221106G2200206-20306000000010043-0040121?41000000011100200100????0222110422??100010100422??0000121002200-A06--014210606022464044000?02010201E?02?0???000122-010000?1201101?101?0420?10?100010000??122100-100000021004110010?01001100??3000000000140012??????????1-0011220010262211204011?0202002000204022?2200200120121020020110?0?202003110000?????????0??????????????
	Barytherium_spp.            40?30???2--1-2---2----0400400442030242220040421306G4400406-?01060??000012043422240?1?4?02?002-11-2?---12-----04?2??0?????0000?020040???000012-0040023806--0004006060020-4063000?220??2????????????01122-010?10???0???1????????????????????????14210???0??????000411?010?01?????????2?0000????0461?????????????1-?1220??1????????0???????????????????1????082?????110000?????3????????1??0?1?????????0??????????????
	Behemotops_katsuiei         ?????????????004?00???02????2220010200210241-011?084200406-40006032000012200400-202??4?????????????????????????????????????????????????????????0460?-?04-0000?00006202224?6300??????????????????????????????????????????????????????????????????????????????????????????????????????????0?00?420120????????????????????????????????????????????4????????40?2110?1?0????????????????2?0???00????????????????????????
	Bunohyrax_fajumensis        00??0?260011200040?0000?224224430?2221323040221304A240242404020602222000222102124061?4200200001100?0?010?2?0?0?44?10442001000303004220000001200036420204?0202410406002443060000????????????????????????????????????????????????????1??????????????????????????????????????????????3800011?2012221???????????0000?0?232?000??0?0040012001??0????????????44000??40?11040?2????????????32?1110?????????0??????????????
	Bunohyrax_major             ????????????????40????0?224024400?2200222040221?04G24024240?020602222000222102?24061?4????????????????????????????????????????????????????????????????????????????????????????????????????????????????????????????????????????????????????????????????????????????????????????????????221?2???0012??????????????????????????????????????????????????????????????????????????????????????????????????0??????????????
	Cambaytherium_sp.           200100?1000100042020000200200020011100010121-0110242?0040402000602220001420140146021?4?????????????????????????????????????????2?0200120000?2-0040003204-0100400000002224????0???10????????????????????????????????????????????????????????????????????????????0??0?001??0????????340000040014201200???????????????????????????????????????????????????????????????????????????????????????????????????????????????
	Canis_spp.                  00010031010100042000000200100020210000010-21-0-1063020100{0 4}110302001000014201-1030401040020000011000400100000002000000000000001020200000000000-002342-004-01004006020100-340--00121011110408102212010022-01012200000010111101020010010011000210130110-11001101010001000010002300100160000020014020200210121010000102030000322012020010200210000100010010220221100030000100010302002010001120111?{0 3}1011005111000000111
	Chambius_kasserinensis      ???????????????????????2?????????141002202202211?20020220404010600020001222022020421?4???????????????????????????????????????????0202100000?2-0040221404-010020060300212322410???????????????????????????????????????????????????????????????????????????????1110000210??0?4??00?????00?0??0??00???????????????????????????????????????????????????????????????????????????????????????????????????????????????????
	Chrysochloris_asiatica      000401240001000202----00000042000042000000-?--010200000-00122310000000----2---02040104000000001110000012-----02000102000010022020000200000112-00002--410---040026060100--424202000000012J022?261201210010000001100000010?1-0??0101?110002064011201120101120120000010000?01?41?00??1600000200102000?0210-001101000024201026200?0040010120200222020?2201100060102113010010101130?0101203?10001002-0101010???????0????
	Condylura_cristata          20010001000100031022000220202220{0 1}12100010240001106022{0 1}4200000304000000200023-2010421040000000011000200101000002000000000000001020200200000012-00002--212-021200040400221042400000000121140601064201201010000100-0022?0010100021010010010006211000001100102111100001000000014100000140000000010101000????????0200100010?02820011040010120??2221020?000100002000?010010010001?110010122001000?????????01311210?20????
	Daouitherium_rebouli        ??????????????????????020020022201024022404042110274?00204040106000000012043410240?1?4???????????????????????????????????????????000200??00?2-0?????????????????????????????????????????????????????????????????????????????????????????????????????????????????????????????????????00000200?4221???????????????????????????????????????????????????????????????????????????????????????????????????0??????????????
	Dasypus_novemcinctus        -1--1---2--1-002000???00?????????0?????????????002020??????????????000???-???????40108-1--1-2-11-002??100????00??????????????0?0?????????????????????????????????????2?-?22??0000110011000022??220010001010001000010101001000200100100100022010201110110121120100?00000000102?00003G0000020014001100200-000102000124200106220000600110000002110002200000000011201000001200112022020000010001110010??011311111210020
	Didelphis_virginiana        20020002000000042???????????????????????????????0-02200200110005002000014020220220200400000000000004001????????????????????????????????????????0004--412-0202000606002220064001011100100406102020011000100000000000000100110020010000000000211040100-100000120012101010100023001000?0000040014000200100-00000000110-10000?22010040002000212220100422010340001140020040100000210002000001120111001001005????????????
	Dilambdogale_gheerbranti    ?????????????00?02----0200002020012120410221-011000220000011000400200021202022032221?4????????????????????????????????????????121200?00100000-00004--010-0202010414020400024002?????????????????????000??00002????????????????????????????????????????????????????????????????????????0000001?00???????????????????????003???????0??????????????????????????????????????????????????????????????????0??????????????
	Dimaitherium_patnaiki       ?03103010?0100?0002??002204010400311000201202213040240241404020603220000222102124061?3?0??0?0?111010?110?0001064201042100100030300412000000121104322120510202410406002443060000???????????????????11022-010002???0???????????????????????????????????????????010?0002?0?10?00?0????9000?0?20???0??????????????0??02032?000?0????20?????0??00??00?0?0????402??0???11??????????0???????0????0?????????0??????????????
	Echinops_telfairi           00{0 1}401142--1000402----0200004220014200010001-01101002000001223120{0 2 4}200022--2---01-6-1042000002-1110040012-----04000000000020222020200200120014-00000--010---1400260600022-40--00001100001A060002220110101000000000000000101104210100110000063101000031000000010100110000100031101001600000000140-0202201-00010000000-101022200100200101400002130202200110214--0-011012110001?2000020010011200002100100103200102?????
	Elephantulus_intufi         20210{2 3}1101010000002200022020404001424042424004010000200402040306000000002043-002-6-104200000001100101010122000444200444000000303004400000001220000220006-01004004060020-340--000221001013090022210100000010002000203-00001104210100101100002110000121111121001100000110000100100001A00000000100-1200????????0000102-300024020100300111202122011010001?0020400020100040100011312010120001000?????????010321111111110
	Equus_caballus              100100310001410042----0244441444110220424040220101G22044220?01060000000022234002402104001000001101000011000000444211444221100202004421400401402000020006-0200410010002350261000121011210E05120701100002-0141200102-1-?1011100201001100110000100211021101021021002000000-2100010111391000020014001201????????0010012031100322112060002000210000000202112620000200121000020011300202000011120??????-??005000100100110
	Erinaceus_europaeus         400001172--1000402----2-----0020004100000021-0110600200200020304022000014021-200040104200000011110140012-----00000001000010002021102000000000-00{0 4}3400805-0100200603002220424200021000100906120341011002-010001000010001101002110100100000032011400121000120020000100000100103000001300000000141012002001111101001004111004200100401101400012111002101100204000101101011000102000000003011001001{0 2}0001012321111210011
	Eritherium_azzouzorum       ?0??00?00?010000000?00000020003001110022002040110302?12306040006202220004221311253?1?3???????????00???100000002000104000010002020000300000010-004202200410100410606002323023000????????????????????????????????????????????????????????????????????????????????????????????????????6000001201?42??????????????0?????30?00121????30??2??0???????????????100201?????????????????????????????0????????????????????????
	Gandheralophus_minor        ?????????????????00???02????24400?022002004022??0302?02404020206022000014243420240?1?4??????????????????????????????440100000?0?0040210000012-0046001205-0100400406002223043000????????????????????????????????????????????????????????????????????????????????????????????????????????????????????????????????????????????????????????????????????????????????????????????????????????????????????????????????????
	Geniohyus_diphycus          ?????????????01?0042000622402440032200020040201304424124240202060222200022210202???1?4?????????????????????????420104200010003030042200000012-0046420204?0202410406002443040000????????????????????????????????????????????????????????????????????????????????????????????????????6002????????????????????????????????0????????????????????????????????????????????????????????????????????????????0??????????????
	Geniohyus_mirus             ?0??0?2????1201040?2000?224002400?02?0020040221?0462402424020206022220002221?202???1?4?????????????????????????????????????????????????????????????????????????????????????????????????????????????????????????????????????????????????????????????????????????????????????????????8002216?????????????????????????????????????????????1????????????????????????????????????????????????????????????0??????????????
	Gujaratia_indica            ????????0??10004200???0200200020212000210-21---10002201200100006012111001120021241?1?3??????????????????????????????2000000002?????????????????0224--004-0100000212002223??400????????????????????????????????????????????????????????????????0?1?031????01?11?04000000?21?????????6000001001402120?????????????????????????????????????????????????????????????????????????????????????????????????0??????????????
	Gujaratia_pakistanensis     200100?1000100022000000200000000012000010-21---1000230?400?0000602210001202022024041?4?010000011000400101?0?00??0?001000000002020000201000012-00224--004-010000020200122306400?0???????????0022????????????????0000??01???100??0??0101?1000?100?0?1??11000??11?04000000?21????????15000?0?0??4001??????????????001023010012201204001212020?0?11000201?042000012?0100??12?0?0300??20210?1010?????????0??????????????
	Hallensia_spp.              ?0010???0??10004000???02000000420102003222402211013220?4040200060222000?20212?024021?320?0000011000400101000002000004402000002020040214000012-0045020204-01004000000022232300001???1100?B?4???6???????????????????????????????????110??1???????????21????0???0?00000000?20??????0138?0000?001?021?????????????00?1?030000322012040002000210???0?0?02??022020010??2???????????????????0??01??????????0??????????????
	Hemicentetes_semispinosus   100100?10001000242----0?00202020014000010-21-2-1010120000010231200000022--2---04022104202000001100030012-----0?00000000000000102030000000001---000----10---12002606-2222-224202001100100C03100420002000101000000000000110100001010011000005211100103100001002010211001010003110100140000020014000000200121010000010410102820010060010140200?130202000110110--0-0130110100011200002010001120001011011010???????1????
	Heptodon_spp.               200100310001000440000002002002220102402242404211042220040402020600200001424342042021?40010000011000400101000004420104300020002020040400000014-0142023806-0102400606002222043000??10?1??0???1?????1?0002-114122?0001??0100110020020110??1???????01102110?001021?0200000012100210111380000020014301200????????0010112032?00122012040012000??020?100?00??0240100100?200?01200?020??020??0?1110?????????0??????????????
	Herodotius_pattersoni       00010311020100042021000220202020{0 2}1322032104023110102201204040306002200012124-1020421?4?????????????????010?0?0?22010420??1000202004120000000110040121404-01004006060020-3224100????????????????????????????????????????????????????????????????????????????????????????????????????60000000014001100???????????????????0041?????4???????????????????????402??????????????????????????????00?????????0??????????????
	Homogalax_protapirinus      200101010?01000420020002402042401102401211402211032220040404020602220001322342046021?40010000011100400101000002020104400020002020040401000014-0043001405-0100400606002223163000?2?1??????????????111002-01??22???0??????????????1?????????????001?021?0??0???1002000000?21?0000?01?60000020014111200????????0000???0?2?0022??120400?2000??0?????????????20200???????????????????????????????????????0??????????????
	Hyrachyus_modestus          200100010?01000440000002404044420102400222404211032220040202020400200001424340040221?40010000011100400101000004420004400010002020040200000014-0143003806-0102400606002222043000121011000?0?022?20110002-01412??02010?01011100200001100010000100211021100001?21001000000?200000010?361000020014201200????????1-10?12030000122012040012000210??1020402??02402001001200201200???0??020200?1110?????????0??????????????
	Lemur_catta                 200500362--1000042----000000000001020001004042110400202204020306022000014221-2240421042000002-1110040012-----020000000000000020200002??000004-00262--006-01000006061020-40240000011101002080022000100100000000020001?00000110110100101000002100401111110000000002100100100?0300100140000000014000200????????0000110010000422010040001120210101000120100600000000010000100010000010120001000101?11???005???????0????
	Loxodonta_africana          -1--1---2--1-2---2----2-------------------------0-G?420406-200044000000---4340016?610021--0-2-11-2?---12-----1---------------------------------0??00260?--0004006062040-4??3100101000211H03140560000122-01001001211111110110410010011011100011142100-100000020000010010101001110003-11-00112104-1200????????1-1-112-02102-200120-120---0000000040202002200-101210010300001103022020032100011110?????010110000001110
	Macroscelides_proboscideus  2000001000010004000000020040204001424042424004010000200402040304000000002043-003-6-104200000001110021010102000?24200244??000020300440??00001220000?20006-01004004060020-340--000221001026060022210100000010002000203100011102210100101100202110000121011121000100000110100100100001800000000100-1100????????0000102-30002422010030011120212201101020110020400021100040100011312010122001000?00???1??010????????????
	Megalohyrax_eocaenus        00310326001140004040000421402440030220122040221305A240140402020601222000124342124061?420020202110010001021001064201042000100030300223000000121002{2 6}12020410202410406002452060010????????????????????????????????????????????????????????????????????????????????????????????????????900011?201?0112??????????0000?02232?000210?0040012000??0?????0?001??440200040?1104002001130?2020?30?11?0?????????0??????????????
	Megalohyrax_sp._nov.        003103260011400040220004214124410322101220402313048240242402020603212100124342124061?4?002010211001000102220106420104200010003030020200000012-003312020510202410406002452060000?2101121????????????0022-124120???0???0012010420010110??????????2?????????0??0010-000200?11100101113A000112201?011210???????????0????????002???0?????????????????????????????????????????????????????????????????????0??????????????
	Meniscotherium_chamense     2001000100010004000000020000002001424042424004110102204400020306002200200043-0040321?40010000011100400101000004000004002210002020040214002014-0030120A06-0202410212002243124020121101001A0E002420102000101002202001010110110020000010001000??0011112011000112010021001110002001100340000020012001300????????00000100300003220120400120002100001000000??240200100110000120010?0??020?00?1110?????????0??????????????
	Mesohippus_bairdi           200100?1000100024000000240440444110240424040021101?220440204020604220000004340042021?40010000011100000101000006442114442211003030044214002012200220000042120041020200?220233000121011200A08021802110002-114120000210?01001100201001100110000100211021101121?20000000000-2100210111391000020014001200????????0010112030000222012040002000200??0000??20??220200100121000120010?001020030?1120?????????0??????????????
	Metoldobotes_sp._nov.       200100?100010002000000020000000001424042324002010000200201030{1 3}0600020000113440020511?4?0?000001110020010000000000000201??000020200440??00001220000020006-01004006060020-3424200???????????????????????????????????????????????????????????????????????????????????????????????????240000000012021?00????????000??02230?00322???0400?0??0??1?????????1??040401120?20?????????31??????10??100?????????0??????????????
	Microgale_talazaci          001401140001000402----0200000000012100010201-0110202200000102312012200220-2---02002104000000001110040012-----02000000000000222021200200100011-00002--010---1400260602012-224202001100000A0800232001201010100000000000001011142101001001000620100000310100200201021100101001411010012000000001400022220002101000001021010260001004001012010021{1 3}0212000100113--0-01301001000112000100010011200002{0 1}0010011????????????
	Microhyrax_lavocati         ?????????????????0200002004001400?0100020020001??202?02424040206022200002221020240?1?4???????????????????????????????????????????????????????????????????????????????????????????????????????????????????????????????????????????????????????????????????????0100000210?10?0010????6000002001?221???????????????????????????????????????????????????????????????????????????????????????????????????0??????????????
	Moeritherium_spp.           205005202--1-2---2----0220404240014200020040421102G3200306-3000612100001223240025021?{0 2 4}00210000111000??12-----02020104200010002020040200000012-0046023806--0004006060020-4060000?02011001J?21202?0011022-010010?020?11??????????????1?01000??101210131000000010?00110?10?0?000?00??320000021110461200????????1-10?1210011202001100100012000000?140200{0 1}?00408211211110000??11?30?2020?32?0100?????????0??????????????
	Montanalestes_keeblerorum   ????????????????????????????002001210001022??0?1??0220?00010000600?000012?002?022021?4????????????????????????????????????????????????????????????????????????????????????????????????????????????????????????????????????????????????????????????????????????????????????????????0???000?00140002??????????????????????????????????????????????????????????????????????????????????????????????????0??????????????
	Myorycteropus_africanus     ?????????????????00???00?????????0?????????????0?6020??????????????002???-???????40118???????????????????????00??????????????000?????????????????????????????????????4?-?22??000???00????????????0010001010000??0010???????????0??1???????????02010101?010?1?0100?00011?00021000??????000200??0011???????????????????????6??????????????????????????????????????????????????????????????????????????0??????????????
	Namahyrax_corvus            ??????????????????????????????????????????????????2?4??4240203060222000022204??2?????3?????????????????????0?0642010420001??030300?0300???01??1042221204102024106?6002443060000??????????????????????????????????????????????????????????????????????????????????????????????????????1000???1??????????????????????????????????????????????????????????????????????????????????????????????????????????????????????
	Namatherium_blackcrowense   ????????????????????????????????????????????????????????????????????????????????????????????????????????????????????4?0?0?00020200204?0000012-002200-A06-0214210606022464044000???????????????????????????????????????????????????????????????????????????????????????????????????????????????????????????????????203??124?1????40????????0???????00?????03212???1?????????????????????????????????????????????????
	Nementchatherium_rathbuni   ??????????????????????020020204021422022224002?1??002004050?010600220001220031030421?4?????????????????00????04120004221000002?2?04221000001210000000005-01004006060021234???00???????????????????????????????????????????????????????????????????????????????????????????????????????????2????????????????????????????????????????????????????????????????????????????????????????????????????????????????????????
	Numidotherium_koholense     305005?02--1-2---2----0200200020010240022040421104G4200206-20106000000012043411240?1?400200000111000??12-----02200104000010002020020200000012-0040223806--000400606002123060000?010002???????????0001201010000?102200101011040?????????1??????101102?1??000?00001110210?01?01100??360000020010421???????????1-10?022?0?12120010021???1200?0?0?040?00??0230420121111040???01030?2020?31?0001?????????0??????????????
	Obergfellia_occidentalis    ????0???0?01000?00240002422042220?2242410021-01?0284?00406020006022000200021401260?1?2?????????????????????????????????????????????????????????????????????????????????????3???????????????????????????????????????????????????????????????????????????????????????????????????????????????????????????????????????????????????????????????????????????????????????????????????????????????????????????????????????
	Ocepeia_daouiensis          ?0??0?3?0?01000222----2-----1000011000002-0042-1030221220002000600021001222102244021?2????00?????0040012-----1------2000010002020000100000001-00244--00420202010606002443234000???????????????????????????????????????????????????????????????????????????????????????????????????32000002001?11??0???????????00??003??00322?00040002??0??0???????200??040301??01200201000???0??020?10?1121????????????????????????
	Omanitherium_dhofarensis    ????????2--1-2---2----02????0442010240220020301106G4400405040106002200012043400220?1?4?????????????????????????????????????????????????????????????????????????????????????????????????????????????????????????????????????????????????????????????????????????????????????????????410?0????1?44???????????????????????????????????????????????????????????????????????????????????????????????????????????????????
	Orycteropus_afer            -1--1---2--1-2---2----2-----------?????????????006320??????????????002???-???????40118-1--1-2-11-2?---12-----1------?????????000?????????????????????????????????????1?-?22??0002110000030A0028220000001010000020010010101000210101101100002000201020111101100102010111100021100002?000002001400110021010100020-01041000062200-0600121202102011001200002002000000110001010102002020200010001010011?1012111000211100
	Pachyhyrax_crassidentatus   00??0?26001120004041010623442444132231424040231304A240142404020604222000222102224061?420020000110020001034311064411044200100030300422000010120012642020410202410406102443060020???????????????????????????????????????????????????????????????????????????????????????????????????3A0001132010211222????????0000???2?2?000010?0040012000??0????????????440000040?2104?02????30??????31?1?10?????????0??????????????
	Paleoparadoxia_spp.         200100210001200440000000????0220002200420041-2010????00406-4000??2022002-200400-20?1?40010000011100?0012-----02200?04402200001???0400140000?4-00{0 4}000-A06--0044000062040-40230001???1110?A0612182?110022-12011000001101100100020110110101000200140110-100000021004?10000121001000103400000400141212????????????10???4???0?4?00120200102?0??0?????????2??420400100?1??????????????????321?100?????????0??????????????
	Paschatherium_dolloi        ??????????????0?202?????????0020010120222140421100022002010?010600220000220021022421?4?????????????????????????????????????????2?0424110000?21002041-004-0100200202000223?2400???????????????????????????????????????????????????????????????????????????????0100100210?00?41011???????????????????????????????????????????????????????????????????????????????????????????????????????????????????????????????????
	Petrodromus_tetradactylus   2021020101010002102000020000002201424042404004010000200402040306000000002043-003-6-104200000021100120010100000200000202000000203004400000001220000220006-01004004060020-340--000221001004080022220100000010002000203-00011104210100101100202110001121111121001100000110100100100101800000000100-1100????????0000102-30002602010040011120212201101000100020400020100020100011312010122001000?00???1??010????????????
	Phenacodus_intermedius      2001000100010004000000020000222031422012024022110???20340402000603222000122032133421?22010000011000400100000002000004400000002020040300000014-003310-A051020031020200212312300010201100280600242?102022-012122002010?01101100200100100010???1?0211121100001?2010021000110002000100350000020012011200????????0000010032?00520012040012000??020?????000??040200100120000120010?0??02020011010????????????????????????
	Phiomia_spp.                40?31---2--1-2---2----2-----0020010240424040341?0{2 4 6}G4420406-4000441211001-23240006061?011--0-2-11-2?---12-----02000?0200000000?0?0044000000012000460026-5--0004006062040-4053000???????????????????00022-0100?0?120????????????????????????????102?0300??000??000001??10?01????????360000020010021??????????????-?02432112420012020200200?0000?04?2000?22402201?1101040?0????302?????3210001?????????0??????????????
	Phosphatherium_escuilliei   ?0?00?202--1-00?02????00????002021210002022040110314?00206-40106100000011043422240?1?4??????????1000??12-----020?0104200010002020020200000012-0040023806--1004106060022230?5000???????????????????????????????????????????????????????????????????????????????????????????????????240000022014221?0???????????1??1?030?12120???020002??0??0???04??000?0240421????100?????010?0?1020??001?00?????????0??????????????
	Potamogale_velox            001101140001000402----01002000200141000100000011000220000011231400100021020---02002104000000001110120012-----02000002000010202020100200120110-00004--010---04001606020400024102101111110C04002222112002-01000000001010110101020010010010006201000003001012101000011001000004100000140000010014100220210021-100000124001028200100400101202102100202000100112--0-01301201000111000100010021200100000110103110112?1011
	Procavia_capensis           103103212--1-2---11211063444344403324042424004030302401402040305042000000243-00502610400--1-2-11-2?---10213210544210444001000303004420000201220022000206-0102410406002223133000121011210J09002A22110022-01100200001010010110420010110001000010021103101010100010-00010011000000111340000022010431322210101010{0 1}00102032100322000020002120210000100000100500400040021020120011302102003001100111001?11010120111011110
	Prohyrax_hendeyi            103103?1000100120022110?224222430?2240424240141?06224?040202010402200000014300024061?420000?0?1110?21110333210644210444??100030300442????0?122??46????0500200410???20246?06?020?????????????????????????????????????????????????????????????????????????????????????????????????????????????????????????????0100?020?2?00412000140002??0??0???????001??630001140?3??2????????0???????01?10?????????????????????????
	Prokennalestes_trofimovi    ?????????????0??002???0200000020010000010-2040-1140120000010000600200001200022042021?4???????????????????????0??????00000000010200002??100112-00004--012-010000060602022022400????????????????????????????????????????????????????????????????????????????????????????????????????0??0000?0004?00?0?????????????????????00??????????????????????????????????????????????0000???0020?????????????????0??????????????
	Prorastomus_sirenoides      ?0??0???0?01001?002???00?????????0?????????????010422????????????????????????????0?1???0?200001110?2??000????00??????????????112?????????00?????40??3??6--000?00????22???06300???????????1????????????????????????????????????????????????????????????????????????????????????????3410000220?4201200????????1-00????30?0222?1120212??2?0??0???????00???200221100?1100002?01020?202023011100?????????1??????????????
	Protenrec_tricuspis         ?????????????00002----0220202020012100010200001100022000001023120020002?0220--020221?4????????????????12-----02000100000000221121200400100000-00404--010---02001606020220024202????????????????????????????????????????????????????????????????????????????????????????????????????4?0000200??00????????????????????30??0320????40011??0???????????????0?12-????????????????????????????????????????0??????????????
	Protomoropus_gabuniai       ??????????????????????????????????????????????????02?044020?0206042200012023420440?1?3?????????????????????????????????????????20040400000014-0046003405-0100400205002441043000????????????????????????????????????????????????????????????????????????????????????????????????????????????????????????????????????????????????????????????????????????????????????????????????????????????????????????????????????
	Protosiren_smithae          ?????????????002000???00?????????0?????????????016??2?02?6-??????0?00?0?22?3?0022?21?400020000111002??000????00??????????????0?0????????????????400?3??6--00?400????220-4?6??0???101101??1???????111022-010?10?0?0?????????????????1?00?00??10??10?0-?0???????????????????????????32?100042214401200????????1-00?1240-10222211202220-240??0?????0?022??2004?1200?11000?2?????0?????2300?100?????????1??????????????
	Radinskya_yupingae          ???????????????????????????????????????????????????????????????????????????????????????????????????????0000000200000?????????2020040012000014-0040003204-0100400000002223023000???????????????????????????????????????????????????????????????????????????????????????????????????????????????????????????????0??1?0?2?0????????40?????0??0?0?????001??040401??0?2000012?0?1?0????0?10?1110????????????????????????
	Rhynchocyon_cirnei          202102?101010010202000020000202021424042424004010000200202040306000000000043-004-6-104-1--1-1011-0140010100000202000222001000202004400000001220000320006-01004004060020-340--000211001004090022220120001010002000010000011104100001101100000100000031111121001102000210?01?00000101800000200120-1202????????0000102-300004020000400101202102001012201?0220-0002000002010?01?3120101000?1000??????1??010????????????
	Saghatherium_antiquum       00??031?0?0100001023000?314034410?2220122140141?03124024?20?02060420?000224342053061?4100000021100?01110342210642110422001000303002220000001202123020204011044104062024430610201?1011??0G0?0??????1?022-0????200001??00011104200100??????????????????????0??0010???0100-1010?00?11370010032012211?20????????0100??2232?000020?004001?0?0??0?????0??????4402?1040?11?????????3???????????1?0?????????0??????????????
	Saghatherium_bowni          003103010201000000210002214033400322200222401313050340141203020603202000124342053061?42001000011001001102422106421104220010003030022200000012021230102040110441040620244306{1 3}020?2101111??????????110022-022002?0?0???001101?420????????????????21????????0??0010-000200?10100?01??370000012013311320????????0000?0223??0012?0?00400??0?0??0????????????4402?1040?11040??????3???????3??1?10?????????0??????????????
	Seggeurius_amourensis       ????????????001?0?????02002002400?010002002020130202410206-4020404220000320101024061?4???????????0100?10?20010?200?04200010?0??????0??????????002?0200???01004104060??244??200????????????????????????????????????????????????????????????????????????????????????????????????????24?000?0?0???21???????????????????????????????????????????????????????????????????????????????????????????????????0??????????????
	Selenohyrax_chatrathi       ????????????001??0????02214044420?22301231400312053240242202020604201000224340064061?4??????????0010001034221064211042200100030300222000000120212342020401104410406202443061020???????????????????????????????????????????????????????????????????????????????????????????????????????0002?0??????????????????0?????????????????????????????????????????????????????????????????????????????????????0??????????????
	Setifer_setosus             000101142--1000402----0220204220014200010001-011010020000012231200220022--2---000421041000002-1110140012-----0300000000002022202030020012001---0000--010---140026060000--424200001100000G070022200120101010000000000000100104110100110000062101001031000001010100110000100031101001600000000140002022111210100000124101024200100400101401002130202000110113--0-011012110001?2001020110?1100000200010010???????1????
	Teilhardimys_reisi             ?????????????????020000200400040012000020-2042-1000220040402010600220000200020020421?4??????????????????????????????400210000???004111400001210040101405-01003002020112230?4100??????????????????????????????????????????????????????????????????????????????0100100000?00?20011?????00?0??????????????????????????????????????????????????????????????????????????????????????????????????????????????????????????
	Tenrec_ecaudatus            001101140101000442----0200000020{0 2}14100010001-011000220000012231200200022--2---010021040010002-1100040012-----0200000200000022202030020012001---000----10---14002606-1022-044200000100000F051204200020101010011000000000101000010100110000042111001031000000010100110000000021101001600000200141000022001210100020104101016200100400101402002130202000110412--0-01101011000112000010200?11201010{0 3}10100103210013?-011
	Thyrohyrax_domorictus       00??0???0111100000220006214224440322404240402413030240140402020601200000104340022061?4200200001100101110204010444110443001000303004420000101220022000106-0102410406002243045000?21011??????????????1022-010002?????????????????????????????????21???10??????0010-000200?10?00?01???60001222012221???????????0001?12032?003010?0140012120??000?10???0???640200040?1104012????30?1020?30?1?00?????????0??????????????
	Thyrohyrax_litholagus       003103010101200010220006204022400322200200400413032240040402020602211000114342134061?4?0??0???11?02011102420106420104400010003030040200000012-003602020410202410506002453060010????????????????????0022-122112???0??????????4??????????????????2?????????0??0010-000200?10100?01??3600012{0 2 4}2012121320??????????02?121???0002?????40?????0??0????????????4402?0?4?????4????????????????????10?????????0??????????????
	Thyrohyrax_meyeri           103103110001200000220005204022410322404240401413030240140402020601200000104340032061?4200200001100101110222010642010431001000303003120000001210043010206-0202410506002243055000?2101111???????????10022-011002???0???0?10?1?4??????????????????21???10?0?0??0010-000100?10?00?01??380001232014321322????????000??122???0030?????40???0?0???????????????4402?0?4???1040??????3???????3??1?00?????????0??????????????
	Thyrohyrax_pygmaeus         ????????????????0022000?204222420?2240424040221?04224004040?020600200000004340022061?4200200001110100010202010?42110442001000303004220000001220046220206-0202410406002443040000??????????????????????????????????????????????????????????????????????????????????????????????????????001122012021322????????000??122???0000?0?0140012001??0????????????4?02???????????????????????????????0?????????0??????????????
	Titanohyrax_andrewsi        20010021??????????????0?224424441322404240400413?2A24044040?020604202000024340042061?4?????????????????????????????????????????????????????????????????????????????????????????????????????????????????????????????????????????????????????????????????????????????????????????????4000?002???00???????????????????????????????????????????????????????????????????????????????????????1????????????0??????????????
	Titanohyrax_angustidens     ?0310326??????????????0422422444132240424040241306824044040402060220000002434006???1?4?00200001100?0001034421064411144200110030300424000040141002402100410204210406202461061000???????????????????????????????????????????????????????????????????????????????????????????????????????01122??40?1?00?????????????????????????????????????????????????????????????????????????????????????1??????????0??????????????
	Titanohyrax_sp._nov.        200100210?010000002???04214224441322404240400413028240440404020602202000004340052061?4?0?????????000001022000064420144400110030300434000040141002202100400204210406202453050020?01011????????????110022-124120???21?1?11201042010111???????????2????????????011?-?00210?21102?01??260000012014211200??????????0???20???004210??040??2?00??0?????????1??4002?104?121020???????0???????0?1110?????????0??????????????
	Trichechus_manatus          -1--1---2--1-2---2----2-------------------------0-4-200406-2000500222001224340?2---?02-1--1-2-11-2?---12-----1-------------?--?------????------040003806--0002000000020-4----00100010101F1?2200--111122-110000000210001001002201000-----------------------------------?-----------3-01000422104-1102????????1-1-122-0-102-221120-220-240210200100422203200-0122000100002011?2002020230101001110?????110110111-?1110
	Tupaia_glis                 200000100001000422----00000000200121000102202011060020020012010500000000402002022421042001002-1100030012-----02000000000000002020000200000000-00004--212-0202000606002220424000021100001407002200011021101000000000000000110421010010100000210000112101000001010000000000000100100160000000014001200000?01?00000111222000220010040011000212201001002100620200000110020100010002012101001000101011?1?004411111300111
	Widanelfarasia_bowni        001?01140?01000422----0200000000012100410021-011000220000012100400200021202020022221?4???????????0???????????02000100000010001121200400110000-00004--010-02020004?502040022410????????????????????????????????????????????????????????????????????????????????????????????????????1?000002001400022????????????????????004?0????4?????????????????????????2????????????????????????????????????????????????????????

;

END;
BEGIN PAUP;
loadconstr / asbackbone = yes;
outgroup didelphis_virginiana;
set / increase = auto;
wts 1:all;
wts 0.5:1 9 13 14 16 17 18 19 20 23 24 25 26 27 28 29 30 31 32 35 37 38 39 41 42 43 45 46 50 51 52 53 55 56 57 58 60 64 65 66 67 68 69 70 71 73 74 75 77 78 79 80 81 82 83 86 92 93 94 98 100 104 106 107 108 111 112 113 117 118 119 124 125 131 132 133 135 138 141 143 145 146 147 148 152 153 157 158 161 163 164 165 166 167 168 170 171 174 175 177 185 187 189 190 191 192 193 199 203 206 209 210 221 233 234 235 236 250 257 268	276	279	282	283	284	286	287	288	291	292	293	297	304	307	308	310	313	314	315	321	323	327	329	332	336	338	339	340	344	345	347	348	351	357	360	370	372	383;
ctype ord: 1 9-10 13-14 16-20 23-32 34-43 45 46 48 50-53 55-58 60-61 64-71 73-75 77-83 86-87 89-90 92-94 98-100 104-108 111-114 117-122 124-126 128 130-133 135 137-138 141 143 145-148 152-153 155 157-158 160-161 163-168 170-171 173-175 177-178 182 184-185 187-193 196-199 203 205-206 209-210 217 221-222 233-236 241 250 257 261 268 275-276 279-284 286-288	291-293	297	304	306-308	310-313	314-316	319	321-323	325-327	329	331-333	336	338-340	344-345	347-348	350-351	357-360	367-368	370	372	376	383 391;
END;
