# Supplementary material for: Anthracobunids from the Middle Eocene of India and Pakistan Are Stem Perissodactyls
Source: PLoS One. 2014 Oct 8;9(10):e109232. doi: 10.1371/journal.pone.0109232 (PMC4189980; doi:10.1371/journal.pone.0109232)
Supplement: Matrix Tree S1 — Tre file. (TRE) [file pone.0109232.s016.tre]

#NEXUS
begin taxa;
	dimensions ntax=25;
	taxlabels
	Macroscelides_proboscideus
	Petrodromus_tetradactylus
	Elephantulus_intufi
	Orycteropus_afer
	Myorycteropus_africanus
	Dasypus_novemcinctus
	Procavia_capensis
	Loxodonta_africana
	Trichechus_manatus
	Rhynchocyon_cirnei
	Chrysochloris_asiatica
	Tenrec_ecaudatus
	Condylura_cristata
	Erinaceus_europaeus
	Tupaia_glis
	Lemur_catta
	Amblysomus_hottentotus
	Potamogale_velox
	Microgale_talazaci
	Echinops_telfairi
	Setifer_setosus
	Hemicentetes_semispinosus
	Canis_spp.
	Equus_caballus
	Didelphis_virginiana
;
end;

begin trees;
	tree tree_1 = [&R] (((((((((Macroscelides_proboscideus,Petrodromus_tetradactylus),Elephantulus_intufi),Rhynchocyon_cirnei),((Chrysochloris_asiatica,Amblysomus_hottentotus),(Potamogale_velox,(Microgale_talazaci,((Echinops_telfairi,Setifer_setosus),(Hemicentetes_semispinosus,Tenrec_ecaudatus)))))),(Orycteropus_afer,Myorycteropus_africanus)),(Trichechus_manatus,Procavia_capensis,Loxodonta_africana)),Dasypus_novemcinctus),((Tupaia_glis,Lemur_catta),((Canis_spp.,Equus_caballus),(Erinaceus_europaeus,Condylura_cristata)))),Didelphis_virginiana);
end;
